# Supplementary material for: Exploring the composition of placental microbiome and its potential origin in preterm birth
Source: Front Cell Infect Microbiol. 2025 Jan 16;14:1486409. doi: 10.3389/fcimb.2024.1486409 (PMC11779731; doi:10.3389/fcimb.2024.1486409)
Supplement: Supplementary file 7 [file Table2.xlsx]

## Sheet: Description
Table S2: Differential abundance analysis at the specieis level of PTB vs TB in saliva and placenta samples
Columns Description:
Species	Full taxonomy of the species
p-value	Nominal p-value
log2FC	Log2(Fold-change). Positive values : enriched in PTB. Negative values: Enriched in TB
AUC	Area under the curve calculated using the abundance of the given species between PTB and TB
Effect_Size	The effect size of the difference between the abundance between PTB and TB
Column_F	Mean abundance in TB
Column_F	Mean abundance in PTB

## Sheet: Salivary Microbiome at T2
Saliva T2 (PTB vs TB)
Species	P.Value	log2FC	AUC	Effect_Size	Term_T2	PTB_T2
s__Treponema_maltophilum	0.001	2.1927	0.701287	0.984694	0.00457944	0.024507
s__uncultured_Eubacterium	0.003	1.84677	0.642463	0.865496	0.000241266	0.00346477
s__uncultured_Mollicutes	0.006	2.50194	0.602941	0.951603	0.000163696	0.00559173
s__Selenomonas_sp.	0.006	1.6146	0.750919	0.63792	0.00608669	0.0207014
s__Cardiobacterium_valvarum	0.007	1.61449	0.647059	0.764397	0.00105342	0.00528762
s__Prevotella_genomosp.	0.007	0.989088	0.748162	0.656153	0.0202472	0.0411742
s__uncultured_proteobacterium	0.007	-3.63686	0.323529	-0.717204	0.0114395	0
s__Bacteroides_sp.	0.009	1.89649	0.667279	0.887344	0.00404746	0.017792
s__un_g__Stomatobaculum	0.011	2.20233	0.634191	0.87511	0.00490662	0.0261837
s__unidentified_g__Desulfobulbus	0.012	1.39388	0.636029	0.763135	0.000667385	0.00338162
s__uncultured_Firmicutes_g__Streptococcus	0.018	-6.91737	0.323529	-0.591747	0.119875	0
s__Haemophilus_parainfluenzae	0.022	0.824694	0.663603	0.797606	4.4013	7.79618
s__un_g__uncultured_g__uncultured_f__uncultured_g__uncultured_f__uncultured_f__uncultured_o__Rhodospirillales	0.024	1.23475	0.704044	0.54093	0.0538726	0.128137
s__Eubacterium_sp._g__Shuttleworthia	0.024	1.2063	0.608456	0.574666	0.000400981	0.0022327
s__Prevotella_sp._g__Prevotella	0.024	0.737362	0.761029	0.53791	0.0346223	0.0583868
s__uncultured_organism_g__Selenomonas	0.026	1.63423	0.641544	0.5673	0.00190989	0.00803293
s__uncultured_Leptotrichia	0.026	1.22276	0.67739	0.700826	0.0306524	0.0728746
s__un_g__Anaeroglobus	0.028	1.96931	0.588235	0.700791	0.00464114	0.0210896
s__uncultured_bacterium_g__UCG-004	0.03	1.09053	0.608456	0.594689	0.000285575	0.00173766
s__Streptococcus_cristatus	0.03	-1.05717	0.717831	-0.7687	0.484767	0.232446
s__Anaerolineaceae_bacterium	0.033	1.34412	0.625	0.595067	0.00113391	0.00441746
s__Prevotella_enoeca	0.033	1.00901	0.676471	0.574302	0.0136386	0.0284607
s__Prevotella_sp._g__Alloprevotella	0.037	1.84651	0.619485	0.724918	0.00989802	0.0381924
s__Prevotella_buccae	0.037	1.10334	0.668199	0.700129	0.0149666	0.0333045
s__Selenomonas_sputigena	0.047	0.916232	0.654412	0.539137	0.0320035	0.0612836
s__Prevotella_sp._g__Prevotellaceae	0.059	0.725312	0.59375	0.439901	0.00034835	0.00122917
s__un_g__Dialister	0.064	1.18282	0.64614	0.640508	0.0106006	0.0253355
s__Campylobacter_gracilis	0.068	1.08383	0.631434	0.620159	0.0377877	0.0812164
s__un_g__Caviibacter	0.071	2.53789	0.523897	0.505883	0.0112691	0.0702515
s__SR1_bacterium	0.071	-1.4432	0.634191	-0.601403	0.457455	0.167597
s__Gemella_morbillorum	0.073	-0.609964	0.698529	-0.45044	0.224328	0.146638
s__un_g__Chloroplast	0.074	1.70686	0.658088	0.512278	0.043244	0.143435
s__un_c__Actinobacteria	0.077	-2.70591	0.413603	-0.561765	0.0148891	0.00143522
s__Veillonella_tobetsuensis	0.078	-1.24375	0.654412	-0.534392	0.48422	0.203895
s__uncultured_bacterium_g__Aggregatibacter	0.081	1.01378	0.602022	0.347602	0.00460598	0.0103195
s__Prevotella_maculosa	0.083	0.736036	0.648897	0.434749	0.028968	0.0489145
s__Candidatus_Saccharibacteria_g__Saccharimonadales	0.085	1.15684	0.599265	0.757483	0.0282877	0.0643023
s__Metamycoplasma_salivarium	0.086	1.05715	0.599265	0.496834	0.00178051	0.00478574
s__Actinomyces_pacaensis	0.092	1.25258	0.609375	0.390191	0.00562411	0.0147831
s__Streptococcus_australis	0.092	0.952686	0.621324	0.445254	0.0251571	0.0496264
s__un_g__Lautropia	0.097	-0.92258	0.653493	-0.443557	0.557419	0.293602
s__un_f__Moraxellaceae	0.097	-2.23334	0.426471	-0.398916	0.00370222	0
s__un_g__Centipeda	0.1	0.905731	0.645221	0.451341	0.0187705	0.0360399
s__un_g__Saccharimonadaceae	0.102	1.25858	0.613971	0.719328	0.0249126	0.0609983
s__un_f__Peptostreptococcaceae	0.106	-1.39862	0.621324	-0.503864	0.0273373	0.00974809
s__Schaalia_cardiffensis	0.107	-1.02897	0.426471	-0.470665	0.00104057	0
s__Prevotella_fusca	0.11	1.01938	0.639706	0.395356	0.0883682	0.180153
s__Bacteroidales_oral	0.126	0.787606	0.610294	0.529175	0.024247	0.0425815
s__Tannerella_forsythia	0.126	0.696307	0.619485	0.57271	0.0494891	0.0808101
s__Rothia_mucilaginosa	0.126	0.530649	0.648897	0.385067	0.662609	0.957635
s__Neisseria_elongata	0.128	-1.03103	0.397059	-0.407454	0.412577	0.201388
s__un_g__Saccharimonadales	0.139	1.13132	0.605699	0.536089	0.00652473	0.0154836
s__Corynebacterium_durum	0.143	0.569892	0.630515	0.434257	0.049251	0.0735932
s__Mycoplasmataceae_genomosp.	0.143	-0.781256	0.617647	-0.370396	0.488526	0.283835
s__Treponema_denticola	0.146	0.763712	0.582721	0.593344	0.208607	0.354882
s__Bacteroidales_genomosp._g__p-2534-18B5_gut_group	0.147	1.18632	0.580882	0.388067	0.00292311	0.00792789
s__uncultured_bacterium_g__Gemella	0.149	-0.410791	0.604779	-0.430286	0.694794	0.522384
s__uncultured_bacterium_g__Lachnoanaerobaculum	0.152	0.669487	0.604779	0.325836	0.0138254	0.0225799
s__un_c__Gammaproteobacteria	0.16	1.03804	0.545956	0.519634	0.000696852	0.00248439
s__un_g__Fusobacterium	0.161	0.389661	0.612132	0.478025	0.862766	1.13061
s__Lachnoanaerobaculum_orale	0.164	0.644791	0.612132	0.326732	0.0282757	0.044773
s__Streptococcus_lactarius	0.165	-1.72823	0.417279	-0.465186	0.0741963	0.021696
s__Lancefieldella_rimae	0.168	0.74739	0.610294	0.47707	0.0094113	0.016478
s__Kingella_oralis	0.168	-0.764213	0.604779	-0.355668	0.0425127	0.0246192
s__uncultured_bacterium_g__Clostridia_vadinBB60_group	0.172	1.20286	0.573529	0.490839	0.00276049	0.00765647
s__Bacteroidetes_sp.	0.184	-0.626059	0.609375	-0.293009	0.0110643	0.006817
s__uncultured_eubacterium_g__Bacteroides	0.19	0.644756	0.625	0.329725	0.0342293	0.0540801
s__Pseudopropionibacterium_propionicum	0.193	-0.394229	0.601103	-0.320897	0.0183898	0.0137536
s__Tannerella_sp.	0.194	-0.3901	0.597426	-0.267704	0.0292474	0.0220811
s__un_o__Bacteroidales	0.195	-1.10799	0.367647	-0.267888	0.0166129	0.00717136
s__Prevotella_multiformis	0.201	-1.36119	0.613971	-0.389793	0.111394	0.0427506
s__un_o__Oscillospirales	0.202	0.874221	0.592831	0.472207	0.00144911	0.00348926
s__uncultured_Veillonella	0.204	1.24309	0.564338	0.361854	0.00276099	0.00790247
s__uncultured_bacterium_g__Veillonella	0.204	-1.86342	0.441176	-0.371711	0.0153464	0.00349238
s__un_g__Alloprevotella	0.205	-0.617955	0.604779	-0.451319	1.63922	1.06776
s__un_g__Granulicatella	0.206	0.314301	0.630515	0.375526	4.12076	5.12403
s__uncultured_organism_g__Peptostreptococcus	0.206	-0.266885	0.602941	-0.273895	0.182577	0.151573
s__uncultured_Tannerella	0.211	1.05507	0.585478	0.388824	0.00443628	0.0102956
s__Neisseria_bacilliformis	0.212	0.702648	0.591912	0.195853	0.00315011	0.00575426
s__uncultured_bacterium_g__Tannerella	0.213	1.18085	0.566176	0.448174	0.0010692	0.00369109
s__Leptotrichia_buccalis	0.221	-0.69822	0.597426	-0.410141	0.197157	0.121131
s__Scapharca_broughtonii	0.222	1.11894	0.564338	0.414157	0.000815459	0.00294296
s__Solobacterium_moorei	0.228	0.443568	0.617647	0.342184	0.183569	0.250007
s__Gracilibacteria_bacterium_g__Gracilibacteria	0.231	0.590058	0.645221	0.175959	0.0165511	0.0254198
s__Haemophilus_sp.	0.233	0.405471	0.599265	0.343525	0.483287	0.640449
s__unidentified_g__Treponema	0.237	0.767586	0.575368	0.401371	0.00859078	0.0153275
s__Eubacterium_brachy	0.241	0.264699	0.615809	0.15155	0.00965996	0.0118067
s__Kingella_denitrificans	0.241	-0.617851	0.604779	-0.334231	0.171578	0.111459
s__Eubacterium_sp._g__Stomatobaculum	0.242	-0.880148	0.573529	-0.373533	0.0331005	0.0175272
s__Prevotella_baroniae	0.244	0.828851	0.578125	0.409878	0.0180327	0.0328073
s__uncultured_Candidatus_g__TM7x	0.245	0.796822	0.597426	0.43169	0.00562745	0.0105137
s__Haemophilus_haemolyticus	0.245	-1.33563	0.441176	-0.342993	0.0286123	0.0107329
s__Abiotrophia_para-adiacens	0.246	1.10617	0.557904	0.357889	0.0138288	0.0309225
s__Leptotrichia_shahii	0.247	-0.673609	0.598346	-0.283502	0.0201008	0.0122288
s__Ottowia_sp.	0.248	0.52419	0.620404	0.22664	0.0191515	0.0279804
s__uncultured_bacterium_g__Candidatus_Saccharimonas	0.25	-0.863991	0.580882	-0.400943	0.32539	0.178329
s__Campylobacter_concisus	0.256	0.520054	0.59375	0.432573	0.89162	1.27903
s__Capnocytophaga_ochracea	0.256	0.33204	0.577206	0.254543	0.0523641	0.0661743
s__unidentified_eubacterium	0.256	-1.29045	0.560662	-0.405363	0.237673	0.0965749
s__Catonella_morbi	0.261	0.638909	0.597426	0.350433	0.0538037	0.0843376
s__Capnocytophaga_sp.	0.261	0.501029	0.579044	0.32391	0.0200275	0.0287585
s__Prevotella_heparinolytica	0.263	-1.10219	0.586397	-0.342268	0.0296642	0.0132836
s__Lachnospiraceae_bacterium_g__Roseburia	0.272	-0.672814	0.411765	-0.278534	0.015637	0.00943608
s__Capnocytophaga_leadbetteri	0.282	-0.0750957	0.571691	-0.0542504	0.159051	0.150933
s__uncultured_Prevotella_g__uncultured	0.287	0.62197	0.606618	0.220731	0.00951484	0.0151821
s__un_g__Shuttleworthia	0.288	1.25459	0.536765	0.478563	0.00340651	0.00951391
s__un_f__Neisseriaceae	0.29	-1.95061	0.479779	-0.438127	0.0134964	0.00275034
s__un_g__Kingella	0.295	0.669912	0.577206	0.311236	0.00978844	0.0161641
s__Campylobacter_rectus	0.295	0.609975	0.579963	0.386845	0.178822	0.273451
s__Johnsonella_ignava	0.297	0.900869	0.559743	0.422767	0.00192534	0.00446217
s__Lactobacillus_iners	0.299	0.671331	0.560662	0.230912	0.00140459	0.0028294
s__Shuttleworthia_satelles	0.299	0.494207	0.595588	0.202968	0.00463289	0.00693418
s__unidentified_g__Neisseria	0.299	-0.649318	0.59375	-0.287475	0.076196	0.0482187
s__uncultured_Flexistipes	0.3	0.833874	0.571691	0.475483	0.0776854	0.139254
s__Leptotrichia-like_sp.	0.3	0.689968	0.588235	0.53928	0.257271	0.415655
s__un_g__Lentimicrobium	0.301	0.660867	0.586397	0.458174	0.0586848	0.0933635
s__un_g__Pseudomonas	0.31	-1.57312	0.46875	-0.368156	0.00224397	9.0237e-05
s__un_g__Alysiella	0.311	-0.562227	0.586397	-0.292784	0.0153658	0.0100839
s__un_g__[Eubacterium]_yurii_group	0.311	-0.711439	0.46875	-0.250628	0.0016617	0.000625525
s__Capnocytophaga_haemolytica	0.313	1.2341	0.534007	0.464458	0.00235987	0.00690354
s__uncultured_bacterium_g__Streptobacillus	0.318	-0.969382	0.568015	-0.323028	0.0754693	0.0380548
s__un_g__Micrococcus	0.319	-1.55673	0.431066	-0.292924	0.00739196	0.00185261
s__TM7_phylum_g__Candidatus_Saccharimonas	0.322	-1.06249	0.555147	-0.440962	0.229216	0.109229
s__Porphyromonas_gingivalis	0.328	0.720556	0.560662	0.483684	0.624443	1.02962
s__Prevotella_marshii	0.33	0.668063	0.441176	0.439481	0.0273096	0.0439822
s__Veillonellaceae_bacterium_g__Selenomonas	0.33	0.451668	0.590074	0.192713	0.00831972	0.0117458
s__uncultured_organism_g__Leptotrichia	0.33	-0.434021	0.390625	-0.166655	0.0326303	0.023893
s__un_f__Selenomonadaceae	0.332	0.333975	0.608456	0.264092	0.168285	0.212381
s__Corynebacterium_argentoratense	0.332	-0.84297	0.419118	-0.212827	0.0100695	0.00517117
s__Streptococcus_pasteurianus	0.337	1.40885	0.548713	0.338205	0.00626661	0.0182947
s__Peptoanaerobacter_stomatis	0.346	0.675309	0.584559	0.370428	0.0105049	0.0173726
s__uncultured_Lachnospiraceae_g__Johnsonella	0.346	-0.572648	0.429228	-0.192192	0.00666477	0.00415365
s__Desulfomicrobium_orale	0.347	0.718206	0.599265	0.41663	0.0232968	0.0389715
s__un_g__Porphyromonas	0.348	-0.542676	0.492647	-0.365533	2.17662	1.49393
s__unidentified_g__Lentimicrobium	0.35	0.894632	0.566176	0.429085	0.020225	0.0384601
s__uncultured_Lachnospiraceae_g__Defluviitaleaceae_UCG-011	0.352	0.550209	0.604779	0.215774	0.0562301	0.0828019
s__Caviibacter_abscessus	0.354	1.6849	0.511029	0.403985	0.0142344	0.0479816
s__Prevotella_nanceiensis	0.361	-0.587996	0.463235	-0.388179	0.561537	0.373237
s__Dialister_pneumosintes	0.364	0.686787	0.487132	0.407189	0.0849378	0.137334
s__Peptococcus_sp.	0.365	-1.05892	0.456801	-0.286381	0.00392039	0.00136174
s__un_o__Lactobacillales	0.37	-0.301643	0.594669	-0.197642	0.364895	0.295861
s__Prevotella_denticola	0.372	0.468988	0.566176	0.294363	0.125857	0.174588
s__Treponema_medium	0.372	0.327866	0.599265	0.244209	0.121995	0.153377
s__Treponema_socranskii	0.373	0.645885	0.446691	0.559614	0.033966	0.0537112
s__Capnocytophaga_sputigena	0.373	0.321198	0.588235	0.212892	0.0684538	0.0857733
s__uncultured_organism_g__Amnipila	0.373	-0.929997	0.439338	-0.254128	0.0357376	0.0182821
s__uncultured_bacterium_g__F0058	0.376	0.87736	0.555147	0.433519	0.022499	0.0421679
s__un_g__Lactobacillus	0.376	-0.714545	0.444853	-0.176248	0.00503542	0.00267797
s__Synergistales_bacterium_g__Candidatus_Tammella	0.381	0.265828	0.569853	0.127553	0.0010048	0.00141042
s__Actinomyces_gerencseriae	0.381	-0.447246	0.432904	-0.193561	0.00152348	0.000850828
s__un_g__Selenomonas	0.382	0.555374	0.597426	0.338651	0.114409	0.168599
s__Eubacterium_saphenum	0.384	-0.17999	0.586397	-0.122467	0.0953088	0.0840127
s__Aggregatibacter_segnis	0.385	-0.560872	0.566176	-0.324788	1.25093	0.847677
s__[Eubacterium]_infirmum	0.386	0.784478	0.556985	0.378516	0.00692021	0.0126423
s__Capnocytophaga_gingivalis	0.388	0.556882	0.569853	0.410153	0.0473768	0.0701664
s__Eubacterium_sp._g__[Eubacterium]_saphenum_group	0.392	-0.725991	0.470588	-0.276864	0.00122491	0.00034514
s__Streptococcus_sinensis	0.395	-0.723727	0.448529	-0.30142	0.0186061	0.0108721
s__un_o__Veillonellales-Selenomonadales	0.396	1.08399	0.523897	0.361862	0.00133783	0.00395596
s__Streptococcus_gordonii	0.396	0.389545	0.569853	0.290816	0.0655131	0.0861309
s__Veillonella_parvula	0.396	-0.163489	0.587316	-0.0824876	0.0857799	0.0764826
s__un_g__Acinetobacter	0.396	-1.26339	0.446691	-0.284233	0.00561367	0.00175501
s__Prevotella_scopos	0.401	-0.806291	0.558824	-0.348489	0.325746	0.18585
s__Streptococcus_sp.	0.405	0.991361	0.520221	0.312781	0.00141796	0.00380705
s__un_g__Haemophilus	0.405	0.330535	0.556985	0.29873	2.05409	2.58323
s__uncultured_bacterium_g__Johnsonella	0.406	0.312538	0.565257	0.16438	0.00490806	0.00633717
s__Bacteroidales_genomosp._g__Lentimicrobium	0.407	0.392631	0.561581	0.290307	0.0398827	0.0526701
s__un_g__Defluviitaleaceae_UCG-011	0.412	-0.561325	0.569853	-0.288851	0.0422572	0.0283145
s__Mycoplasmopsis_lipophila	0.415	0.333401	0.588235	0.0795506	0.00648174	0.00842685
s__Leptotrichia_goodfellowii	0.417	0.401243	0.455882	0.267578	0.0101292	0.0136977
s__un_f__Pasteurellaceae	0.417	-0.223196	0.556985	-0.168663	1.99641	1.71012
s__un_g__Megasphaera	0.422	0.505506	0.55239	0.178597	0.0144063	0.0208712
s__Campylobacter_showae	0.423	0.286687	0.568015	0.227204	0.0836862	0.102303
s__Eubacterium_sp._g__Family_XIII_UCG-001	0.425	0.569251	0.559743	0.262968	0.00633268	0.00987988
s__Actinomyces_naeslundii	0.432	-0.453116	0.429228	-0.193892	0.0280676	0.0202328
s__Selenomonas-like_sp.	0.433	0.452995	0.564338	0.201247	0.00664974	0.00947157
s__un_g__Gemella	0.433	-0.700671	0.582721	-0.464862	0.189392	0.116146
s__Porphyromonas_sp._g__Oribacterium	0.439	-0.714775	0.455882	-0.261282	0.00367534	0.00184868
s__un_g__JGI_0000069-P22	0.448	-0.987898	0.470588	-0.231627	0.00305096	0.00104254
s__candidate_division_g__TM7a	0.449	-0.327842	0.568015	-0.228505	0.0413693	0.0327568
s__Haemophilus_sputorum	0.451	0.599863	0.556985	0.320074	0.382687	0.580506
s__Firmicutes_oral_g__Butyrivibrio	0.454	0.736033	0.545956	0.353253	0.00761037	0.0133413
s__Kingella_kingae	0.457	0.399534	0.599265	0.0964832	0.0120136	0.016166
s__un_g__Neisseria	0.458	-0.373428	0.465074	-0.290262	6.68772	5.16234
s__un_g__Eikenella	0.459	-0.361883	0.551471	-0.198634	0.0240168	0.0184668
s__Clostridiales_bacterium_g__Clostridia_UCG-014	0.46	-0.345569	0.555147	-0.236506	0.196802	0.154669
s__Coregonus_clupeaformis_g__Streptococcus	0.464	1.05847	0.526654	0.307257	0.0959282	0.200874
s__Prevotella_oulorum	0.465	0.175276	0.592831	0.0868777	0.0441347	0.0499652
s__un_g__Parvimonas	0.466	-0.505497	0.443015	-0.211723	0.01665	0.011433
s__Prevotella_veroralis	0.471	0.215455	0.58364	0.16637	0.146576	0.170346
s__uncultured_Cardiobacterium	0.472	-0.859326	0.470588	-0.291717	0.00150714	0.00038196
s__un_g__Veillonella	0.475	-0.255441	0.545956	-0.254441	5.77837	4.84055
s__un_f__Acholeplasmataceae	0.479	0.860922	0.542279	0.264142	0.0159379	0.0297626
s__Treponema_parvum	0.485	0.315562	0.523897	0.25147	0.000295524	0.000612275
s__Actinomyces_graevenitzii	0.485	-0.36976	0.557904	-0.19222	0.25226	0.195001
s__Bacteroidales_genomosp._g__Rikenellaceae_RC9_gut_group	0.491	0.78389	0.535846	0.345165	0.00473655	0.008877
s__Prevotella_intermedia	0.493	0.530969	0.573529	0.341271	1.05661	1.52714
s__Prevotella_jejuni	0.496	0.479735	0.5625	0.234385	1.15326	1.6086
s__un_g__MVP-15	0.498	-0.508178	0.456801	-0.235571	0.00113291	0.000499669
s__Candidatus_Gracilibacteria	0.5	0.676185	0.538603	0.285169	0.00132192	0.00271021
s__un_g__Oribacterium	0.5	-0.48963	0.560662	-0.293759	0.110211	0.0782053
s__Prevotella_shahii	0.501	-0.387294	0.549632	-0.185688	0.209921	0.160263
s__uncultured_Megasphaera	0.503	0.163045	0.608456	0.0731763	0.624443	0.699276
s__Veillonella_sp.	0.507	0.280634	0.553309	0.0991957	0.0177786	0.0218109
s__Treponema_vincentii	0.509	0.269494	0.534926	0.188385	0.23189	0.279722
s__Prevotella_dentalis	0.514	0.362869	0.568015	0.184792	0.0619121	0.0799038
s__Acholeplasma_sp.	0.514	-0.477632	0.457721	-0.193744	0.00628884	0.00423452
s__Selenomonas_infelix	0.515	0.603387	0.549632	0.24159	0.0180377	0.0279236
s__Prevotella_oris	0.519	0.317933	0.560662	0.237388	0.223178	0.278448
s__Prevotella_melaninogenica	0.519	-0.203422	0.556985	-0.187304	7.61883	6.61673
s__Schaalia_odontolytica	0.519	-0.214501	0.59375	-0.108661	0.488414	0.420799
s__Leptotrichia_hofstadii	0.52	-0.292297	0.5625	-0.240297	0.108732	0.0886069
s__Leptospiraceae_bacterium	0.525	0.669959	0.524816	0.255649	0.00201973	0.00380447
s__uncultured_Alloprevotella	0.527	0.36228	0.558824	0.139615	0.0552235	0.0712728
s__uncultured_Lachnospiraceae_g__Catonella	0.529	0.243731	0.588235	0.0779974	0.00355475	0.00439306
s__Fretibacterium_fastidiosum	0.533	0.530904	0.540441	0.338333	0.0377628	0.0550058
s__Neisseria_macacae	0.533	-0.601122	0.533088	-0.263354	0.689434	0.454162
s__Alloprevotella_rava	0.535	-0.432613	0.483456	-0.21893	0.72871	0.539655
s__Schwartzia_sp.	0.536	0.33758	0.5625	0.152553	0.0142383	0.0182556
s__un_o__Saccharimonadales	0.537	-0.42433	0.457721	-0.157106	0.00400353	0.00272855
s__un_g__Candidatus_Saccharimonas	0.542	-0.339914	0.450368	-0.146454	0.0199011	0.0155137
s__un_g__Clostridia_vadinBB60_group	0.544	-0.611019	0.485294	-0.235781	0.00181965	0.00084612
s__Haemophilus_parahaemolyticus	0.548	0.895304	0.528493	0.254669	0.0218563	0.0415127
s__uncultured_bacterium_g__RF39	0.55	0.614597	0.537684	0.227594	0.00785395	0.0125566
s__un_g__Pseudopropionibacterium	0.55	-0.227189	0.460478	-0.0845588	0.00150347	0.00113871
s__Firmicutes_oral_g__RF39	0.55	-0.469604	0.461397	-0.181	0.016322	0.0115093
s__Treponema_sp.	0.551	0.261137	0.568015	0.234858	0.165807	0.198905
s__Pyramidobacter_piscolens	0.552	0.388507	0.518382	0.188433	0.00068057	0.00119993
s__Porphyromonas_catoniae	0.554	-0.358137	0.448529	-0.221464	0.171284	0.133411
s__Gemella_sanguinis	0.555	-0.194979	0.558824	-0.171038	0.283227	0.247296
s__un_f__Prevotellaceae	0.556	0.34674	0.556066	0.112551	0.00769321	0.010055
s__[Eubacterium]_minutum	0.559	0.486008	0.520221	0.257224	0.000467451	0.00105526
s__un_g__Mycoplasma	0.562	-0.0758522	0.571691	-0.0449118	0.290598	0.275663
s__Streptococcus_infantis	0.565	0.216943	0.545956	0.113933	0.278419	0.32376
s__Prevotella_micans	0.566	0.341394	0.555147	0.230239	0.016315	0.0209378
s__uncultured_bacterium_g__Stomatobaculum	0.566	-0.507091	0.470588	-0.169697	0.0118811	0.00806366
s__Treponema_refringens	0.57	-0.278347	0.455882	-0.0978444	0.00445631	0.00349892
s__un_c__Bacilli	0.57	-1.11117	0.553309	-0.211458	0.290595	0.133985
s__Fusobacterium_periodonticum	0.571	-0.210833	0.529412	-0.186578	1.34399	1.16113
s__uncultured_Peptostreptococcus_g__uncultured	0.571	-0.344113	0.542279	-0.15791	0.0377873	0.0295564
s__uncultured_bacterium_g__Fusobacterium	0.575	0.314836	0.464154	0.235473	0.158015	0.196794
s__un_c__Alphaproteobacteria	0.576	0.301926	0.560662	0.150668	0.064887	0.0802247
s__Lachnospiraceae_bacterium_g__Defluviitaleaceae_UCG-011	0.579	-0.472874	0.460478	-0.127624	0.0037085	0.0023926
s__un_g__TM7x	0.58	0.693138	0.528493	0.331916	0.0128798	0.0214408
s__uncultured_bacterium_g__Leptotrichia	0.582	-0.236431	0.553309	-0.196345	0.425305	0.360866
s__uncultured_Erysipelotrichaceae	0.583	0.696509	0.516544	0.325713	0.00250118	0.00467394
s__uncultured_Prevotella_g__Alloprevotella	0.583	0.533344	0.529412	0.214027	0.00511699	0.007853
s__Prevotella_saccharolytica	0.583	0.528868	0.477022	0.350465	0.0343096	0.0499445
s__uncultured_Eubacteriaceae_g__Family_XIII_AD3011_group	0.586	0.279132	0.543199	0.135544	0.000916024	0.00132503
s__un_g__Actinobacillus	0.586	-0.929593	0.505515	-0.33403	0.281221	0.147168
s__Kingella_sp.	0.592	-0.273023	0.472426	-0.0566454	0.00701095	0.00562973
s__Mogibacterium_diversum	0.6	0.347996	0.544118	0.198853	0.0219511	0.0282119
s__Flexistipes-like_sp.	0.601	0.565544	0.524816	0.177488	0.00506763	0.00797976
s__uncultured_bacterium_g__Abiotrophia	0.605	-0.56277	0.526654	-0.279004	0.223673	0.151104
s__Porphyromonas-like_sp.	0.606	0.263084	0.559743	0.182621	0.0540712	0.0650877
s__Prevotella_salivae	0.607	-0.234024	0.487132	-0.161122	0.708364	0.602143
s__Porphyromonas_pasteri	0.609	-0.201669	0.538603	-0.167537	0.572657	0.497821
s__Mogibacterium_timidum	0.612	0.351515	0.459559	0.226943	0.0287392	0.0369442
s__Simonsiella_muelleri	0.618	0.214742	0.542279	0.0699695	0.00610697	0.00724761
s__Eubacterium_sp._g__Oribacterium	0.626	0.106343	0.545956	0.0566368	0.198828	0.214114
s__un_g__Fretibacterium	0.627	0.384238	0.555147	0.300233	0.0917585	0.120066
s__Prevotella_oralis	0.63	-0.241182	0.455882	-0.0959173	0.00481752	0.00392192
s__Peptostreptococcaceae_bacterium_g__W5053	0.632	0.385606	0.533088	0.12204	0.00210857	0.00306107
s__Butyrivibrio_sp.	0.641	-0.845953	0.509191	-0.290002	0.0058032	0.00278491
s__Streptococcus_parasanguinis	0.643	-0.530682	0.525735	-0.26367	0.298595	0.206388
s__Prevotella_loescheii	0.646	0.285498	0.53125	0.281009	0.273846	0.333991
s__Mitsuokella_sp.	0.649	0.327833	0.518382	0.0868948	0.00297362	0.0039874
s__un_g__Family_XIII_UCG-001	0.649	-0.720599	0.494485	-0.240937	0.0054115	0.00289079
s__Firmicutes_oral_g__Johnsonella	0.65	0.602927	0.523897	0.236718	0.00959125	0.0150859
s__Azospirillum_sp.	0.652	-0.122663	0.462316	-0.0456449	0.00140259	0.00120676
s__Streptobacillus_hongkongensis	0.661	0.313253	0.534926	0.0947413	0.00420608	0.00546858
s__Porphyromonas_endodontalis	0.661	-0.323146	0.46875	-0.196581	0.574207	0.458778
s__uncultured_Haemophilus_g__Actinobacillus	0.662	-0.341712	0.461397	-0.0844369	0.026689	0.0208495
s__un_g__uncultured_g__uncultured_f__Leptotrichiaceae	0.663	-0.0285117	0.55239	-0.0186438	0.346997	0.340187
s__Streptococcus_intermedius	0.666	-0.399084	0.457721	-0.171792	0.0546965	0.0412369
s__un_o__Corynebacteriales	0.668	-0.199103	0.467831	-0.0865981	0.0358656	0.0311134
s__un_g__F0058	0.669	0.515538	0.525735	0.253954	0.0263404	0.0380838
s__Synergistales_bacterium_g__Fretibacterium	0.669	-0.331423	0.474265	-0.100955	0.00233651	0.0016517
s__Clostridiales_bacterium_g__Clostridia_vadinBB60_group	0.672	0.28704	0.467831	0.197347	0.236953	0.289334
s__uncultured_eubacterium_g__Rikenellaceae_RC9_gut_group	0.675	-0.426239	0.46875	-0.150303	0.021817	0.0159804
s__Selenomonas_artemidis	0.677	-0.304781	0.463235	-0.108958	0.0140049	0.0111475
s__uncultured_bacterium_g__Bacteroidales_RF16_group	0.682	-0.266839	0.485294	-0.0942051	0.00701314	0.00566003
s__Chlorobi_bacterium	0.682	-0.767075	0.501838	-0.257698	0.00537054	0.00274338
s__Staphylococcus_hominis	0.683	-1.12015	0.474265	-0.177754	0.0903774	0.0410379
s__Peptostreptococcaceae_bacterium_g__uncultured	0.686	-0.0647436	0.457721	-0.0242477	0.00624247	0.00592464
s__unidentified_g__Campylobacter	0.686	-0.220333	0.542279	-0.109266	0.0801235	0.0686338
s__un_g__Acholeplasma	0.687	-0.948237	0.485294	-0.197555	0.0182278	0.00896512
s__uncultured_bacterium_g__[Eubacterium]_yurii_group	0.691	0.219209	0.536765	0.128214	0.0136175	0.0160161
s__un_g__Bergeyella	0.698	-0.702754	0.494485	-0.269003	0.0178608	0.010588
s__uncultured_bacterium_g__Parvimonas	0.701	0.220727	0.534926	0.0768891	0.0110812	0.0130784
s__uncultured_Capnocytophaga	0.702	-0.245462	0.470588	-0.0781598	0.0620155	0.0521565
s__Firmicutes_oral_g__Pseudoramibacter	0.712	0.165227	0.52114	0.0652661	0.00178509	0.00212303
s__Alloprevotella_tannerae	0.715	-0.0881355	0.481618	-0.0705831	0.989957	0.931231
s__Selenomonas_massiliensis	0.716	0.340424	0.46875	0.222093	0.0764095	0.0970104
s__un_g__Johnsonella	0.719	0.013164	0.547794	0.00512041	0.00738311	0.00745996
s__Capnocytophaga_granulosa	0.722	-0.268386	0.474265	-0.11585	0.0269537	0.0222085
s__[Eubacterium]_yurii	0.726	0.434899	0.520221	0.14031	0.00181742	0.00280864
s__Haemophilus_quentini	0.726	0.330808	0.455882	0.146808	0.0987167	0.124415
s__Parvimonas_micra	0.726	0.188543	0.548713	0.103588	0.0558786	0.0638195
s__Leptotrichia_sp.	0.727	-0.120551	0.556985	-0.0648205	0.202358	0.186056
s__Neisseria_oralis	0.731	0.450549	0.499081	0.181214	0.129943	0.177941
s__Leptotrichia_wadei	0.739	0.186307	0.522059	0.0900133	0.605505	0.68911
s__un_g__F0332	0.741	-0.587722	0.494485	-0.195248	0.00368634	0.00211825
s__Fusobacterium_nucleatum	0.743	-0.0836884	0.467831	-0.0300196	0.0205571	0.0193421
s__uncultured_Peptococcus	0.744	0.182651	0.547794	0.145711	0.0374654	0.042657
s__Desulfovibrio_fairfieldensis	0.745	-0.216376	0.474265	-0.0640911	0.0051477	0.00429148
s__Spirochaeta_sp._g__Sphaerochaeta	0.751	-0.0593355	0.467831	-0.0170581	0.00491216	0.00467394
s__uncultured_Treponema	0.752	-0.0370465	0.487132	-0.024183	0.095835	0.0933801
s__Bacteroidia_bacterium_g__F082	0.755	0.586442	0.5	0.244026	0.0500682	0.075681
s__un_g__Cardiobacterium	0.759	0.152442	0.533088	0.0714436	0.00964399	0.0108303
s__un_g__Capnocytophaga	0.763	-0.0232099	0.5625	-0.0132409	0.0988969	0.0973026
s__Spirochaeta_sp._g__Sediminispirochaeta	0.772	-0.468449	0.5	-0.127846	0.00987457	0.0068595
s__Bulleidia_extructa	0.774	-0.406176	0.498162	-0.178087	0.00595009	0.00424468
s__Corynebacterium_matruchotii	0.776	0.186799	0.518382	0.0929518	0.0496647	0.0566683
s__uncultured_bacterium_g__TM7x	0.779	-0.0534527	0.594669	-0.0273835	0.371283	0.357742
s__uncultured_bacterium_g__Desulfoplanes	0.781	-0.298542	0.472426	-0.0709904	0.0159538	0.0127847
s__Aggregatibacter_aphrophilus	0.782	0.269419	0.518382	0.0988772	0.145951	0.176124
s__Cryptobacterium_curtum	0.786	-0.195522	0.474265	-0.0897089	0.000949806	0.000702681
s__TM7_phylum_g__Saccharimonadales	0.793	0.114733	0.536765	0.0751306	0.186114	0.201602
s__Streptococcus_agalactiae	0.793	-1.74021	0.503676	-0.215347	0.0498718	0.0142273
s__marine_metagenome	0.794	-1.12955	0.525735	-0.248837	0.00514957	0.00181072
s__Leptotrichia_trevisanii	0.798	-0.161687	0.520221	-0.0840129	0.0363804	0.0324173
s__Prevotella_pleuritidis	0.804	0.243232	0.534007	0.130746	0.142012	0.168275
s__Phocaeicola_abscessus	0.806	0.485474	0.522059	0.306362	0.010939	0.0157151
s__Mycobacterium_tuberculosis	0.812	-0.0545181	0.525735	-0.038085	0.0879562	0.0846573
s__uncultured_bacterium_g__Neisseria	0.813	0.327873	0.505515	0.0812451	0.0165807	0.0210666
s__uncultured_Moraxellaceae	0.817	0.089439	0.474265	0.0197846	0.00521099	0.00560823
s__uncultured_Prevotellaceae	0.825	-0.14364	0.509191	-0.0839558	0.0572253	0.0517074
s__uncultured_Bacteroidetes_g__Alloprevotella	0.826	0.114923	0.504596	0.0873188	0.731121	0.791826
s__[Eubacterium]_nodatum	0.829	0.122075	0.535846	0.0900652	0.042457	0.0462942
s__Haemophilus_pittmaniae	0.831	-0.20302	0.498162	-0.0729917	0.151732	0.131683
s__unidentified_g__F0332	0.837	-0.0718762	0.491728	-0.0363666	0.00407924	0.00383239
s__un_g__Burkholderia-Caballeronia-Paraburkholderia	0.843	0.153235	0.516544	0.0487859	0.00181504	0.0021305
s__Treponema_putidum	0.844	0.528746	0.509191	0.239779	0.00384044	0.00598318
s__un_g__Atopobium	0.844	0.0496314	0.536765	0.0327514	0.174399	0.180538
s__uncultured_bacterium_g__Saccharimonadaceae	0.846	0.42691	0.501838	0.287776	0.0584375	0.0789049
s__uncultured_Actinomyces_g__Atopobium	0.85	-0.247199	0.533088	-0.101528	0.00228389	0.00176678
s__un_o__Omnitrophales	0.854	-0.022792	0.529412	-0.00702363	0.0141232	0.0138861
s__un_g__Actinomyces	0.854	-0.13356	0.514706	-0.0952809	0.421929	0.384534
s__uncultured_bacterium_g__uncultured_g__uncultured_f__Anaerovoracaceae	0.855	0.00855453	0.483456	0.00487417	0.0223199	0.0224586
s__Prevotella_histicola	0.855	-0.380359	0.588235	-0.135507	0.670651	0.514993
s__Eubacterium_sp._g__Butyrivibrio	0.857	0.050613	0.529412	0.0272125	0.0315955	0.0327593
s__Tissierella_sp.	0.858	-0.173974	0.5	-0.0554532	0.00469384	0.00404701
s__Filifactor_villosus	0.859	0.153754	0.516544	0.0815298	0.000698936	0.000889999
s__TM7_phylum_g__Saccharimonadaceae	0.861	0.142281	0.511029	0.0749436	0.0199728	0.0221466
s__Catonella_sp._g__Catonella	0.862	0.0116119	0.499081	0.00593766	0.0351103	0.0354021
s__un_g__RF39	0.862	-0.110753	0.474265	-0.0372482	0.00159765	0.0014057
s__un_g__Aggregatibacter	0.863	0.107398	0.502757	0.087416	0.597881	0.644165
s__uncultured_Eubacteriaceae_g__Peptostreptococcaceae	0.868	0.125834	0.505515	0.0327758	0.00791484	0.00872733
s__un_g__Cutibacterium	0.868	-0.483002	0.588235	-0.108374	0.0249612	0.0175749
s__un_c__Bacteroidia	0.869	0.683873	0.457721	0.226107	0.0212336	0.034717
s__uncultured_bacterium_g__Eikenella	0.869	0.155486	0.502757	0.0476369	0.0173415	0.0194287
s__un_g__Prevotella	0.871	0.10431	0.520221	0.130093	1.52238	1.63661
s__un_g__Clostridia_UCG-014	0.874	-0.032558	0.497243	-0.0257557	0.0774689	0.0757178
s__Peptostreptococcus_sp.	0.882	0.360354	0.500919	0.139785	0.00385691	0.00523502
s__Gracilibacteria_bacterium_g__JGI_0000069-P22	0.886	-0.078067	0.525735	-0.0319631	0.00455646	0.00426378
s__Flavobacteriaceae_bacterium	0.891	0.414572	0.481618	0.123102	0.0121976	0.0165911
s__Prevotella_aurantiaca	0.893	-0.290897	0.501838	-0.0861603	0.0456336	0.037118
s__Eubacterium_sp._g__uncultured	0.898	0.34538	0.494485	0.217335	0.0236198	0.0302791
s__Syntrophomonadaceae_genomosp.	0.898	-0.174892	0.503676	-0.058239	0.00476142	0.00410366
s__un_g__Staphylococcus	0.902	-0.293311	0.551471	-0.0947386	0.00930912	0.00741253
s__un_g__Campylobacter	0.904	0.157703	0.496324	0.0934277	0.0990314	0.110586
s__un_g__Rothia	0.905	0.195425	0.512868	0.137796	0.355385	0.407083
s__Prevotella_pallens	0.908	0.0374354	0.474265	0.0270509	1.26084	1.29401
s__uncultured_bacterium_g__TM7a	0.91	0.00662928	0.513787	0.00336339	0.0111873	0.0112435
s__un_g__Lachnoanaerobaculum	0.912	0.108391	0.520221	0.0985185	0.0749895	0.0809187
s__un_g__Corynebacterium	0.913	-0.297301	0.53125	-0.0698538	0.0399502	0.0323242
s__Streptococcus_constellatus	0.923	-0.213882	0.494485	-0.101654	0.0623459	0.0536177
s__Fusobacterium_canifelinum	0.926	0.166184	0.481618	0.0469743	0.0180552	0.0203816
s__uncultured_Prevotella_g__Prevotella	0.931	-0.0159011	0.516544	-0.0136355	0.374536	0.37042
s__Aggregatibacter_sp.	0.931	-0.436447	0.501838	-0.187231	0.0402879	0.0295098
s__Streptococcus_sanguinis	0.932	-0.284129	0.507353	-0.1611	0.0979831	0.0802886
s__uncultured_Fretibacterium	0.937	0.441452	0.533088	0.210492	0.0114969	0.0159705
s__Rothia_dentocariosa	0.937	0.177338	0.532169	0.0642077	0.451397	0.510569
s__Eggerthia_catenaformis	0.939	-0.175729	0.500919	-0.0765767	0.0145239	0.0127437
s__Dialister_invisus	0.942	0.317782	0.538603	0.244608	0.105902	0.132244
s__un_g__Leptotrichia	0.942	0.0316439	0.481618	0.0274785	0.475588	0.486157
s__un_p__Firmicutes	0.946	0.197693	0.529412	0.148835	0.39454	0.45263
s__un_f__Lachnospiraceae	0.95	0.267382	0.506434	0.173508	0.0671154	0.0809852
s__Streptococcus_mutans	0.952	-0.310788	0.532169	-0.117806	0.0045369	0.00346385
s__Filifactor_alocis	0.953	0.203697	0.466912	0.123114	0.183764	0.211783
s__un_f__Leptotrichiaceae	0.956	0.0947226	0.525735	0.0545425	0.957632	1.02269
s__un_g__Mogibacterium	0.957	-0.0181329	0.488971	-0.0116993	0.046717	0.046121
s__Streptococcus_anginosus	0.957	-0.115482	0.527574	-0.0661361	0.0992457	0.0915342
s__Treponema_lecithinolyticum	0.959	0.0492157	0.505515	0.0335189	0.0170515	0.0176779
s__uncultured_bacterium_g__Centipeda	0.959	0.0016529	0.495404	0.00054582	0.0104351	0.0104482
s__un_g__Catonella	0.96	-0.047153	0.492647	-0.0445738	0.342347	0.331307
s__Wolinella_sp.	0.961	-0.164432	0.490809	-0.114858	0.0251457	0.0223292
s__un_g__Moryella	0.962	0.243492	0.494485	0.100587	0.00147577	0.00193095
s__Treponema_pectinovorum	0.962	-0.0258268	0.516544	-0.0157916	0.00048292	0.000456609
s__uncultured_bacterium_g__Catonella	0.964	0.0285491	0.481618	0.0205248	0.175833	0.179367
s__uncultured_Neisseriaceae_g__Kingella	0.966	-0.221983	0.527574	-0.0745668	0.00525398	0.00436208
s__un_g__Streptococcus	0.97	-0.0184818	0.522059	-0.0297968	15.9348	15.7319
s__uncultured_bacterium_g__Bergeyella	0.971	-0.374766	0.522059	-0.129178	0.484965	0.373791
s__Fusobacterium_hwasookii	0.974	-0.0075336	0.501838	-0.00190448	0.0147574	0.0146753
s__Eubacterium_sulci	0.992	-0.0941756	0.492647	-0.0737601	0.0887362	0.0830656
s__un_g__Treponema	0.993	0.119248	0.490809	0.093023	1.05468	1.14565
s__Aggregatibacter_actinomycetemcomitans	0.997	0.236959	0.480699	0.0706695	0.0789551	0.0932276
s__Actinomyces_oris	0.997	-0.508382	0.536765	-0.21657	0.0476373	0.0331925
s__Fusobacterium_sp.	0.999	-0.144913	0.501838	-0.073319	0.0652453	0.0589145
s__uncultured_organism_g__Oribacterium	0.999	-0.327095	0.5	-0.0747663	0.016777	0.0131707
s__Peptostreptococcaceae_bacterium_g__Parvimonas	1	0.0275941	0.492647	0.0150031	0.000802741	0.000837554
s__Peptostreptococcaceae_bacterium_g__Family_XIII_UCG-001	1	-0.22687	0.514706	-0.0738804	0.0015961	0.00121833
s__Treponema_genomosp.	1	-0.508353	0.533088	-0.187711	0.0226998	0.0156616
s__uncultured_bacterium_g__Porphyromonas	1	-0.634343	0.573529	-0.257663	0.230945	0.148427

## Sheet: Salivary Microbiome at Delivery
Saliva Delivery (PTB vs TB)
Species	P.Value	log2FC	AUC	Effect_Size	Term_D	PTB_D
s__Lactobacillus_fermentum	0.003	3.12542	0.65625	0.975422	0	0.00772662
s__Scardovia_wiggsiae	0.006	1.46839	0.628906	0.807105	0.00043357	0.00296688
s__Leptotrichia_goodfellowii	0.006	1.32675	0.716797	0.881162	0.00460457	0.0130583
s__un_g__Chloroplast	0.007	3.32305	0.634766	0.88264	0.00503202	0.0593671
s__Lachnoanaerobaculum_orale	0.014	1.20132	0.697266	0.49566	0.0124452	0.0299172
s__Neisseria_bacilliformis	0.018	2.33361	0.642578	0.695836	0.00294507	0.0188857
s__Prevotella_enoeca	0.022	1.16982	0.679688	0.618184	0.0143827	0.0336087
s__un_g__Lachnoanaerobaculum	0.031	-0.704975	0.712891	-0.742534	0.109756	0.0669437
s__un_g__Cardiobacterium	0.034	1.64776	0.636719	0.700494	0.00392764	0.0144406
s__Prevotella_sp._g__Alloprevotella	0.038	1.49418	0.648438	0.530193	0.0148049	0.043523
s__uncultured_Mollicutes	0.043	1.54665	0.634766	0.597089	0.00239686	0.00892353
s__TM7_phylum_g__Saccharimonadaceae	0.044	1.42339	0.634766	0.802173	0.0242421	0.0667029
s__Veillonellaceae_bacterium_g__Selenomonas	0.05	1.15756	0.62207	0.530061	0.00371675	0.0095221
s__uncultured_bacterium_g__Saccharimonadaceae	0.053	0.731358	0.646484	0.573183	0.0547844	0.0916134
s__Capnocytophaga_haemolytica	0.057	1.27497	0.597656	0.582722	0.000679012	0.0030631
s__[Eubacterium]_infirmum	0.059	1.63896	0.610352	0.560782	0.00158146	0.00703972
s__Prevotella_multiformis	0.06	-0.98985	0.677734	-0.493299	0.0954009	0.0475408
s__Campylobacter_gracilis	0.061	0.646697	0.65625	0.654681	0.0255978	0.040641
s__Cardiobacterium_valvarum	0.066	1.10137	0.610352	0.513683	0.0010737	0.00344931
s__Ottowia_sp.	0.068	1.27481	0.638672	0.587675	0.0148421	0.0373328
s__unidentified_g__F0332	0.069	0.902534	0.635742	0.460374	0.00158419	0.00383074
s__unidentified_eubacterium	0.078	-1.59116	0.657227	-0.484745	0.325606	0.107402
s__un_g__Gemella	0.079	-0.661858	0.677734	-0.48568	0.234759	0.148015
s__un_g__Catonella	0.082	-0.615348	0.65332	-0.503606	0.286001	0.186346
s__Capnocytophaga_gingivalis	0.09	0.482025	0.640625	0.362965	0.0577735	0.0810891
s__un_g__Centipeda	0.092	1.26631	0.615234	0.596375	0.0152163	0.0380077
s__Mycoplasmataceae_genomosp.	0.092	-1.26838	0.638672	-0.595728	0.259475	0.10713
s__Prevotella_denticola	0.093	0.647863	0.642578	0.57431	0.097469	0.153286
s__uncultured_Prevotella_g__Prevotella	0.094	-1.02263	0.675781	-0.719439	0.415678	0.204097
s__uncultured_eubacterium_g__Bacteroides	0.106	1.09844	0.623047	0.432283	0.0339043	0.0737381
s__uncultured_Leptotrichia	0.108	0.710557	0.644531	0.508526	0.0451168	0.0744671
s__uncultured_bacterium_g__Lachnoanaerobaculum	0.111	0.936281	0.608398	0.410403	0.0156642	0.0308884
s__uncultured_bacterium_g__Bergeyella	0.113	0.68944	0.671875	0.41236	0.387763	0.625941
s__un_f__Peptostreptococcaceae	0.114	-1.5567	0.62207	-0.568256	0.0232086	0.0072292
s__un_g__RF39	0.115	-2.21951	0.40625	-0.467973	0.00365735	0
s__uncultured_bacterium_g__Porphyromonas	0.117	0.614954	0.632812	0.379818	0.163846	0.251463
s__Veillonella_tobetsuensis	0.118	-1.08494	0.626953	-0.514436	0.4669	0.219574
s__un_p__Firmicutes	0.119	1.08753	0.585938	0.659857	0.339643	0.722899
s__Metamycoplasma_salivarium	0.122	1.07193	0.580078	0.394364	0.00186079	0.0050141
s__uncultured_bacterium_g__Johnsonella	0.124	-1.22098	0.630859	-0.536593	0.0121593	0.00464523
s__TM7_phylum_g__Candidatus_Saccharimonas	0.128	-0.832789	0.609375	-0.454633	0.181464	0.101443
s__un_g__Dialister	0.131	1.48175	0.582031	0.614966	0.0110431	0.0326348
s__Firmicutes_oral_g__Pseudoramibacter	0.135	0.497781	0.591797	0.361595	0.000303607	0.000840745
s__Treponema_maltophilum	0.137	0.810186	0.603516	0.395483	0.00679701	0.0126716
s__un_g__Kingella	0.138	0.874748	0.608398	0.357967	0.00742407	0.0144471
s__uncultured_Anaeroplasmataceae	0.14	0.478514	0.589844	0.282986	0.000501689	0.00109231
s__un_g__Granulicatella	0.15	0.332673	0.640625	0.456505	4.30722	5.42454
s__Bacteroides_sp.	0.157	0.986131	0.589844	0.507024	0.00418464	0.00927008
s__un_g__Veillonella	0.157	0.302066	0.605469	0.38367	5.2052	6.41776
s__Selenomonas_sp.	0.158	0.683207	0.597656	0.361053	0.00373128	0.00659704
s__Capnocytophaga_leadbetteri	0.16	-0.374773	0.583984	-0.363742	0.224907	0.173225
s__uncultured_Peptococcus	0.165	-0.808699	0.613281	-0.448997	0.0448653	0.0251843
s__Eubacterium_sulci	0.169	-0.600454	0.650391	-0.464427	0.0623658	0.0407927
s__Bacteroidales_genomosp._g__Rikenellaceae_RC9_gut_group	0.171	1.22093	0.576172	0.498544	0.00398758	0.0106259
s__Leptotrichia_trevisanii	0.172	-0.695426	0.615234	-0.325665	0.0249279	0.0150112
s__un_g__Actinomyces	0.176	0.453965	0.642578	0.37079	0.400681	0.549222
s__Prevotella_histicola	0.178	0.70739	0.598633	0.365514	0.333364	0.544965
s__uncultured_organism_g__Oribacterium	0.179	1.07315	0.587891	0.290885	0.00321657	0.00787176
s__Peptostreptococcaceae_bacterium_g__Parvimonas	0.179	0.685384	0.574219	0.333632	0.000947081	0.00213116
s__Phocaeicola_abscessus	0.18	0.612562	0.613281	0.398405	0.0107744	0.0170028
s__Cryptobacterium_curtum	0.181	0.511171	0.576172	0.324452	0.000463928	0.0010864
s__Treponema_refringens	0.183	-0.707013	0.385742	-0.248461	0.00633407	0.00349275
s__Haemophilus_haemolyticus	0.186	-3.57328	0.448242	-0.469293	0.0163571	0.000458181
s__unidentified_g__Lentimicrobium	0.193	0.792305	0.602539	0.349713	0.00756318	0.01383
s__un_g__F0058	0.194	-0.806195	0.370117	-0.327527	0.0215159	0.0118765
s__uncultured_Prevotellaceae	0.196	-0.986546	0.619141	-0.462735	0.0918108	0.0458402
s__Capnocytophaga_granulosa	0.198	0.902325	0.591797	0.441166	0.0189264	0.036244
s__Streptococcus_mutans	0.198	0.648892	0.591797	0.271231	0.00358215	0.00618464
s__Kingella_sp.	0.2	-3.0455	0.421875	-0.458277	0.00725633	0
s__Prevotella_pleuritidis	0.204	-0.423579	0.626953	-0.241156	0.136701	0.101666
s__Prevotella_micans	0.205	-0.913271	0.594727	-0.434755	0.0181106	0.00914734
s__un_g__Defluviitaleaceae_UCG-011	0.208	-0.843594	0.592773	-0.40148	0.0310309	0.0168493
s__Prevotella_multisaccharivorax	0.21	1.36384	0.564453	0.405807	0.00177332	0.00613769
s__Selenomonas_infelix	0.214	0.932502	0.579102	0.332426	0.00976524	0.0195464
s__Firmicutes_oral_g__RF39	0.219	-0.677349	0.603516	-0.275318	0.0186238	0.011271
s__uncultured_Actinomyces_g__Actinomyces	0.22	0.50157	0.547852	0.328432	0.000485574	0.00110321
s__uncultured_Erysipelotrichaceae	0.226	1.1152	0.558594	0.370748	0.00192956	0.00534616
s__un_g__Anaeroglobus	0.227	0.984381	0.574219	0.370493	0.0085749	0.0179436
s__un_g__Clostridia_vadinBB60_group	0.23	0.873927	0.566406	0.34009	0.00208232	0.0046488
s__uncultured_bacterium_g__Clostridia_vadinBB60_group	0.233	1.15471	0.546875	0.43334	0.00257311	0.00695514
s__Schwartzia_sp.	0.233	0.591775	0.597656	0.28359	0.0182294	0.0279806
s__Synergistales_bacterium_g__Candidatus_Tammella	0.236	0.712484	0.5625	0.347227	0.00120778	0.00261772
s__Streptococcus_australis	0.238	1.03732	0.572266	0.389068	0.016313	0.0345333
s__Neisseria_macacae	0.241	-1.39969	0.566406	-0.459004	1.40306	0.531152
s__un_g__Shuttleworthia	0.244	0.996941	0.572266	0.431123	0.00329867	0.00757913
s__un_f__Prevotellaceae	0.244	0.842026	0.591797	0.350371	0.00819902	0.0154899
s__Prevotella_oris	0.246	0.667521	0.580078	0.389737	0.154442	0.245895
s__Aggregatibacter_actinomycetemcomitans	0.246	-1.29439	0.433594	-0.387944	0.0528539	0.0209567
s__Actinomyces_naeslundii	0.247	0.303664	0.603516	0.17199	0.0185483	0.0231279
s__Catonella_morbi	0.247	0.277062	0.623047	0.0994769	0.032746	0.0398908
s__uncultured_Firmicutes_g__Streptococcus	0.247	-2.29577	0.435547	-0.392783	0.0897258	0.0174772
s__un_g__Streptococcus	0.248	-0.174959	0.597656	-0.297658	22.9373	20.3176
s__Prevotella_veroralis	0.252	0.48723	0.638672	0.275796	0.135579	0.19045
s__un_g__Megasphaera	0.258	0.521806	0.607422	0.160713	0.0242359	0.0352324
s__un_g__Cutibacterium	0.259	0.204422	0.608398	0.112072	0.00347151	0.00415218
s__unidentified_g__Desulfobulbus	0.262	0.626965	0.564453	0.31852	0.00196306	0.0035759
s__un_g__F0332	0.264	0.365581	0.582031	0.160344	0.00178338	0.00258611
s__[Eubacterium]_minutum	0.271	0.474724	0.560547	0.283743	0.000455921	0.00102322
s__Peptoanaerobacter_stomatis	0.275	-0.958402	0.587891	-0.473837	0.00953183	0.00441996
s__uncultured_Capnocytophaga	0.276	-0.75195	0.607422	-0.277139	0.067526	0.0396908
s__Prevotella_aurantiaca	0.276	-1.01943	0.433594	-0.308865	0.0567906	0.0275088
s__Selenomonas_sputigena	0.277	0.605686	0.574219	0.309627	0.0223459	0.0345256
s__Candidatus_Saccharibacteria_g__Saccharimonadales	0.28	0.447614	0.591797	0.271626	0.0331892	0.0456266
s__Firmicutes_bacterium	0.281	0.800447	0.551758	0.322312	0.000922066	0.00234755
s__Streptococcus_cristatus	0.283	-0.459085	0.603516	-0.310494	0.489229	0.355616
s__Treponema_lecithinolyticum	0.286	0.221349	0.576172	0.151233	0.010522	0.0124326
s__Eubacterium_sp._g__uncultured	0.286	-0.626459	0.603516	-0.255166	0.0227976	0.0144152
s__Kingella_oralis	0.289	0.695041	0.597656	0.360882	0.0314122	0.0514731
s__Prevotella_sp._g__Prevotella	0.289	0.333336	0.583984	0.180145	0.0371885	0.0471145
s__un_c__Alphaproteobacteria	0.29	-0.842581	0.59082	-0.436746	0.0540108	0.0296765
s__un_g__Stomatobaculum	0.291	0.925193	0.568359	0.360454	0.00717038	0.014515
s__Bacteroidetes_oral	0.296	0.778438	0.558594	0.262175	0.00180815	0.00381674
s__Leptotrichia_sp.	0.296	-0.489328	0.448242	-0.351692	0.214527	0.152532
s__Selenomonas_artemidis	0.299	0.419008	0.585938	0.187156	0.0142161	0.0193441
s__Prevotella_marshii	0.301	-0.648884	0.570312	-0.374893	0.0244951	0.0152601
s__Mycoplasmopsis_lipophila	0.302	0.530489	0.585938	0.147867	0.00410899	0.00637952
s__un_g__Saccharimonadales	0.306	0.455335	0.580078	0.240889	0.0118408	0.016606
s__Actinomyces_pacaensis	0.306	-1.39437	0.4375	-0.335235	0.0109687	0.00355301
s__un_g__uncultured_g__uncultured_f__uncultured_g__uncultured_f__uncultured_f__uncultured_o__Rhodospirillales	0.308	0.180742	0.605469	0.102185	0.0326415	0.0371316
s__Corynebacterium_durum	0.309	0.571556	0.578125	0.342892	0.0486074	0.0727228
s__un_g__Mogibacterium	0.313	-0.388684	0.607422	-0.365918	0.0630025	0.0478868
s__Prevotella_oulorum	0.315	0.54102	0.582031	0.260623	0.0757978	0.110741
s__Alloprevotella_rava	0.315	-0.426265	0.595703	-0.273382	0.54573	0.405869
s__uncultured_Eubacteriaceae_g__Peptostreptococcaceae	0.315	-1.92476	0.464844	-0.38852	0.00499861	0.000579934
s__Mogibacterium_diversum	0.319	0.34772	0.580078	0.168962	0.0172151	0.0221795
s__un_f__Lachnospiraceae	0.321	-0.792832	0.594727	-0.443645	0.0530629	0.0302056
s__Streptococcus_pasteurianus	0.324	1.32605	0.5625	0.379032	0.00149511	0.00525561
s__Gemella_morbillorum	0.324	-0.346578	0.614258	-0.22553	0.188752	0.14823
s__un_f__Dysgonomonadaceae	0.325	0.839815	0.549805	0.380993	0.000712599	0.00206525
s__un_g__Corynebacterium	0.327	0.306078	0.603516	0.123283	0.00608482	0.00775927
s__Actinomyces_gerencseriae	0.332	-0.911171	0.464844	-0.396466	0.00112455	0.000129738
s__Prevotella_fusca	0.334	0.518161	0.600586	0.228424	0.0623031	0.0896582
s__Aggregatibacter_segnis	0.336	-0.569419	0.44043	-0.379135	1.13964	0.767661
s__Actinomyces_oris	0.338	0.643035	0.556641	0.302941	0.0169063	0.0269627
s__Eubacterium_saphenum	0.344	-0.421228	0.583984	-0.283609	0.0923972	0.068748
s__un_g__Parvimonas	0.354	-0.650386	0.418945	-0.277733	0.022323	0.0138593
s__Filifactor_alocis	0.356	-0.408635	0.544922	-0.286752	0.139533	0.104869
s__un_c__Clostridia	0.367	0.711074	0.570312	0.334216	0.00291141	0.00540307
s__Syntrophomonadaceae_genomosp.	0.369	0.760905	0.541016	0.328223	0.00191389	0.00393775
s__uncultured_bacterium_g__Streptobacillus	0.369	0.393602	0.591797	0.196713	0.0830585	0.109425
s__Haemophilus_sputorum	0.37	-1.17787	0.535156	-0.383528	0.633766	0.279568
s__Prevotella_intermedia	0.371	-0.273522	0.421875	-0.200867	0.816508	0.675322
s__Streptococcus_parasanguinis	0.372	0.4121	0.570312	0.223065	0.218199	0.290671
s__Treponema_genomosp.	0.372	-0.707437	0.408203	-0.193562	0.01183	0.00685718
s__Dialister_invisus	0.375	0.187503	0.455078	0.155122	0.0867541	0.0989336
s__uncultured_Lachnospiraceae_g__Johnsonella	0.378	0.522689	0.5625	0.212128	0.01173	0.0172883
s__Streptococcus_anginosus	0.378	0.502906	0.555664	0.368828	0.113988	0.161946
s__Eubacterium_sp._g__Stomatobaculum	0.379	-0.75517	0.425781	-0.299167	0.038513	0.0224105
s__uncultured_Candidatus_g__TM7x	0.383	0.406562	0.574219	0.19612	0.00794073	0.0108511
s__uncultured_Megasphaera	0.384	0.349073	0.578125	0.219361	0.462729	0.589671
s__un_c__Bacteroidia	0.387	0.66173	0.577148	0.221939	0.00947322	0.0155684
s__Prevotella_jejuni	0.388	0.652795	0.455078	0.320217	0.910014	1.43131
s__Prevotella_scopos	0.391	0.802496	0.449219	0.409673	0.155543	0.27203
s__un_g__Candidatus_Saccharimonas	0.395	-0.866731	0.449219	-0.338017	0.0141616	0.00731443
s__un_g__Mycoplasma	0.398	-0.580527	0.558594	-0.378569	0.211338	0.140995
s__uncultured_Lachnospiraceae_g__Catonella	0.401	0.427898	0.556641	0.160784	0.00234513	0.00350012
s__uncultured_organism_g__Amnipila	0.409	-0.2919	0.410156	-0.0880699	0.0238246	0.0192774
s__Desulfovibrio_fairfieldensis	0.413	0.445178	0.560547	0.160412	0.00213353	0.00326624
s__Tannerella_sp.	0.419	-0.590074	0.570312	-0.365708	0.0390891	0.0256315
s__Haemophilus_parainfluenzae	0.421	0.22517	0.587891	0.20793	3.24456	3.79279
s__Acholeplasma_sp.	0.423	-0.709979	0.444336	-0.295062	0.00340388	0.00169222
s__Haemophilus_pittmaniae	0.426	-0.028666	0.619141	-0.0112899	0.0994464	0.0974703
s__Schaalia_odontolytica	0.427	0.331242	0.452148	0.219085	0.382579	0.481579
s__Butyrivibrio_sp.	0.429	0.475997	0.554688	0.266338	0.00198138	0.00314673
s__Streptococcus_intermedius	0.432	0.327424	0.558594	0.204504	0.0681956	0.0858246
s__uncultured_bacterium_g__Gemella	0.437	-0.157993	0.564453	-0.167826	0.882608	0.790952
s__Leptospiraceae_bacterium	0.438	0.840491	0.535156	0.294791	0.00191388	0.00421776
s__Johnsonella_ignava	0.439	-0.950413	0.492188	-0.367615	0.00126388	0.000171521
s__un_g__Selenomonas	0.441	0.197555	0.564453	0.145813	0.102843	0.118082
s__Fusobacterium_sp.	0.441	-1.20325	0.486328	-0.356361	0.110951	0.0476198
s__Streptococcus_infantis	0.442	0.610481	0.449219	0.331649	0.275124	0.420578
s__Anaerolineaceae_bacterium	0.445	0.224364	0.554688	0.123518	0.000822028	0.00112861
s__Porphyromonas-like_sp.	0.445	-0.165568	0.585938	-0.12519	0.0373976	0.0332344
s__uncultured_Peptostreptococcus_g__uncultured	0.447	0.603798	0.564453	0.31471	0.0192064	0.0297079
s__uncultured_bacterium_g__F0058	0.447	0.444599	0.560547	0.271338	0.025872	0.0355711
s__Actinomyces_graevenitzii	0.447	0.263699	0.586914	0.174353	0.321568	0.38626
s__uncultured_bacterium_g__Desulfoplanes	0.449	1.15773	0.509766	0.281432	0.0118883	0.0277546
s__un_g__uncultured_g__uncultured_f__Leptotrichiaceae	0.45	-0.317747	0.550781	-0.208709	0.253267	0.203004
s__Streptococcus_sanguinis	0.454	-1.18471	0.486328	-0.347779	0.165358	0.072183
s__Leptotrichia_buccalis	0.456	-0.467039	0.554688	-0.30459	0.175512	0.126698
s__Rothia_dentocariosa	0.459	0.156395	0.597656	0.0632582	0.418933	0.467015
s__Alloprevotella_tannerae	0.466	-0.242684	0.572266	-0.228128	0.71272	0.602216
s__Flexistipes-like_sp.	0.474	0.819941	0.517578	0.233372	0.00336233	0.00670097
s__uncultured_bacterium_g__Centipeda	0.475	0.546408	0.5625	0.244352	0.0159903	0.0238134
s__un_g__Haemophilus	0.476	-0.24388	0.570312	-0.208538	2.67041	2.25493
s__Prevotella_shahii	0.476	-0.295428	0.569336	-0.195322	0.181395	0.147621
s__un_c__Gammaproteobacteria	0.477	0.968506	0.521484	0.374004	0.000801468	0.00252514
s__uncultured_Lachnospiraceae_g__Defluviitaleaceae_UCG-011	0.483	0.083266	0.574219	0.0362926	0.022228	0.023608
s__uncultured_bacterium_g__[Eubacterium]_yurii_group	0.483	-0.615643	0.439453	-0.32502	0.0163606	0.0103302
s__uncultured_Tannerella	0.486	0.164927	0.569336	0.0661082	0.00311284	0.00361094
s__Gracilibacteria_bacterium_g__Gracilibacteria	0.486	-1.49626	0.530273	-0.381099	0.0163039	0.00513371
s__uncultured_Treponema	0.492	-0.511498	0.556641	-0.265538	0.0535091	0.0372378
s__uncultured_Prevotella_g__Alloprevotella	0.496	0.338142	0.552734	0.136064	0.00511693	0.00673258
s__Porphyromonas_pasteri	0.496	0.259333	0.555664	0.189955	0.525805	0.629546
s__[Eubacterium]_nodatum	0.505	-0.386113	0.558594	-0.287962	0.0383556	0.0291144
s__SR1_bacterium	0.507	-0.30231	0.561523	-0.12773	0.312169	0.252965
s__candidate_division_g__TM7a	0.508	0.251059	0.449219	0.161413	0.0407962	0.0487408
s__Tissierella_sp.	0.508	-1.10035	0.492188	-0.299722	0.00306049	0.000893825
s__Prevotella_saccharolytica	0.511	0.0541751	0.554688	0.0376021	0.0445703	0.046314
s__un_g__Alysiella	0.512	0.30814	0.535156	0.173358	0.00414575	0.00537101
s__uncultured_Eubacterium	0.517	0.36523	0.537109	0.221654	0.00109842	0.00170294
s__Tannerella_forsythia	0.519	0.402189	0.480469	0.244004	0.0416053	0.0553034
s__Capnocytophaga_ochracea	0.519	0.0925281	0.550781	0.0852468	0.0371516	0.0396787
s__Bacteroidetes_sp.	0.521	-0.348376	0.4375	-0.146695	0.00665579	0.00501338
s__uncultured_bacterium_g__RF39	0.533	0.0550696	0.576172	0.0235933	0.00934079	0.00974314
s__Treponema_socranskii	0.535	-0.0923674	0.581055	-0.0618312	0.0377866	0.0353811
s__un_g__Johnsonella	0.543	-0.942283	0.464844	-0.261501	0.00466514	0.00194819
s__Haemophilus_quentini	0.544	-0.427885	0.458984	-0.159596	0.0687251	0.0508302
s__Corynebacterium_argentoratense	0.548	0.748058	0.521484	0.277747	0.00130981	0.00287939
s__Lachnospiraceae_bacterium_g__Defluviitaleaceae_UCG-011	0.555	-0.822354	0.454102	-0.242809	0.00383367	0.00173353
s__uncultured_Fretibacterium	0.557	-0.425079	0.443359	-0.164422	0.0153071	0.0111455
s__Bacteroidia_bacterium_g__F082	0.558	0.802812	0.490234	0.30321	0.0459268	0.0808637
s__Veillonella_sp.	0.56	0.215173	0.5625	0.0834815	0.0335474	0.0391041
s__unidentified_g__Neisseria	0.561	0.196608	0.572266	0.0846694	0.0372198	0.0427999
s__Fretibacterium_fastidiosum	0.564	-0.397265	0.587891	-0.243472	0.0300754	0.0225955
s__un_o__Bacteroidales	0.565	-0.357708	0.449219	-0.125373	0.0108872	0.0082768
s__Campylobacter_rectus	0.57	0.256045	0.521484	0.147873	0.0960661	0.114916
s__Leptotrichia_wadei	0.57	0.109763	0.544922	0.0810171	0.545389	0.588581
s__uncultured_organism_g__Peptostreptococcus	0.573	-0.122352	0.641602	-0.109098	0.146129	0.134166
s__Prevotella_dentalis	0.573	-0.322794	0.583984	-0.170719	0.0518879	0.0412849
s__Corynebacterium_matruchotii	0.574	0.0588072	0.505859	0.0391528	0.0326702	0.034071
s__Prevotella_pallens	0.576	-0.259412	0.589844	-0.17025	0.860547	0.718761
s__uncultured_bacterium_g__Eikenella	0.581	0.449159	0.539062	0.179698	0.018571	0.0257192
s__Fusobacterium_periodonticum	0.581	-0.21089	0.552734	-0.185299	1.45736	1.25903
s__Campylobacter_showae	0.584	0.37586	0.503906	0.31233	0.0760654	0.0990011
s__un_g__Lentimicrobium	0.591	-0.459427	0.537109	-0.25918	0.0453446	0.0327052
s__Parvimonas_micra	0.597	0.214723	0.591797	0.113167	0.0443932	0.051678
s__Bulleidia_extructa	0.606	0.13858	0.552734	0.0623035	0.0053185	0.00595553
s__Firmicutes_oral_g__Johnsonella	0.609	0.205339	0.538086	0.0859457	0.00366446	0.00437792
s__Propionibacter_sp.	0.609	-0.307483	0.46875	-0.158158	0.000845137	0.000490964
s__Candidatus_Saccharibacteria_g__TM7x	0.611	0.662666	0.522461	0.184409	0.0102499	0.0168086
s__uncultured_Bacteroidetes_g__Alloprevotella	0.611	0.353995	0.526367	0.230364	0.677211	0.865818
s__uncultured_Moraxellaceae	0.612	-1.26103	0.454102	-0.195106	0.03439	0.0137663
s__Spirochaeta_sp._g__Sphaerochaeta	0.62	0.438648	0.543945	0.157647	0.00609744	0.0086194
s__Azospirillum_sp.	0.626	-0.503438	0.466797	-0.157531	0.00439951	0.00280895
s__Porphyromonas_sp._g__Oribacterium	0.63	-0.153478	0.456055	-0.0604977	0.00404098	0.00353225
s__Neisseria_elongata	0.635	-0.172488	0.449219	-0.0891514	0.307424	0.272668
s__un_g__Alloprevotella	0.635	-0.310622	0.478516	-0.255202	1.74134	1.40383
s__Gracilibacteria_bacterium_g__JGI_0000069-P22	0.636	0.0141963	0.560547	0.00649129	0.00248713	0.00252162
s__Neisseria_oralis	0.637	-0.151966	0.542969	-0.0775232	0.0957488	0.0860762
s__Streptobacillus_hongkongensis	0.64	0.323066	0.523438	0.121501	0.00359497	0.00474825
s__Treponema_vincentii	0.641	0.180433	0.536133	0.134766	0.175472	0.198982
s__un_g__Leptotrichia	0.641	-0.1481	0.53125	-0.111547	0.454473	0.410036
s__Propionibacterium_acidifaciens	0.641	-0.213059	0.46875	-0.163708	0.00047285	0.000270636
s__un_o__Corynebacteriales	0.643	0.0488711	0.540039	0.0225928	0.0217015	0.0224837
s__Veillonella_parvula	0.644	-0.307473	0.535156	-0.164345	0.0873797	0.0704157
s__un_g__Clostridia_UCG-014	0.646	0.133671	0.477539	0.091231	0.106526	0.116965
s__Capnocytophaga_sp.	0.647	0.362603	0.479492	0.232448	0.0117915	0.0154466
s__uncultured_bacterium_g__Bacteroidales_RF16_group	0.648	0.458068	0.521484	0.17676	0.00505519	0.00731801
s__Selenomonas_massiliensis	0.651	-0.305272	0.560547	-0.194311	0.0831347	0.0670893
s__un_g__TM7x	0.652	0.245461	0.537109	0.111023	0.029964	0.0357069
s__Mogibacterium_timidum	0.653	0.0708337	0.595703	0.0441469	0.0280003	0.0294597
s__Leptotrichia-like_sp.	0.654	0.271173	0.455078	0.207836	0.179213	0.216479
s__un_g__Acinetobacter	0.656	-0.0849465	0.472656	-0.0238989	0.00214276	0.00196305
s__uncultured_bacterium_g__Aggregatibacter	0.658	0.44177	0.517578	0.109434	0.00492129	0.0070427
s__Eubacterium_sp._g__[Eubacterium]_saphenum_group	0.658	0.131227	0.541992	0.0561349	0.00120061	0.00141016
s__un_g__Prevotella	0.66	0.0874387	0.537109	0.121634	1.45331	1.54417
s__Eubacterium_brachy	0.662	0.189681	0.546875	0.0902238	0.00726833	0.00843012
s__un_g__Oribacterium	0.664	-0.380751	0.555664	-0.273897	0.121646	0.0931969
s__Chlorobi_bacterium	0.668	-0.200789	0.472656	-0.0772259	0.00494532	0.00417287
s__Clostridiales_bacterium_g__Clostridia_UCG-014	0.67	0.100904	0.572266	0.0571607	0.21083	0.226177
s__Coregonus_clupeaformis_g__Streptococcus	0.672	0.835881	0.493164	0.184453	0.0258438	0.0469148
s__Prevotella_salivae	0.672	0.0191662	0.566406	0.0121915	0.673257	0.682275
s__unidentified_g__Treponema	0.672	-0.119469	0.449219	-0.0452604	0.00454755	0.00410667
s__Selenomonas-like_sp.	0.673	0.341534	0.521484	0.167021	0.00437691	0.0058131
s__un_g__Treponema	0.68	-0.288383	0.546875	-0.214959	0.806997	0.660604
s__Prevotella_heparinolytica	0.681	0.500111	0.501953	0.180728	0.0254738	0.0364425
s__Eggerthia_catenaformis	0.689	-0.025748	0.542969	-0.0135759	0.0128338	0.0125891
s__Caviibacter_abscessus	0.694	0.840924	0.517578	0.205429	0.0164408	0.0302398
s__un_g__Rothia	0.697	0.38487	0.535156	0.251457	0.255123	0.33343
s__uncultured_organism_g__Leptotrichia	0.697	-0.320977	0.459961	-0.0857218	0.0316274	0.0251191
s__Aggregatibacter_sp.	0.702	-0.121291	0.550781	-0.0441799	0.0286316	0.0262422
s__un_o__Saccharimonadales	0.704	-0.439461	0.492188	-0.18864	0.00459243	0.00312391
s__Prevotella_genomosp.	0.705	0.327124	0.494141	0.234415	0.0207999	0.0263483
s__Prevotella_nanceiensis	0.706	0.250576	0.509766	0.203487	0.444439	0.528931
s__Abiotrophia_para-adiacens	0.713	-0.952967	0.500977	-0.249448	0.0135569	0.00651964
s__Streptococcus_sinensis	0.714	-0.702263	0.494141	-0.290159	0.0330488	0.0199266
s__un_g__Aggregatibacter	0.715	0.0727725	0.530273	0.0565557	0.465423	0.489554
s__Firmicutes_oral_g__Butyrivibrio	0.717	-0.209312	0.481445	-0.109923	0.00350403	0.00289576
s__uncultured_bacterium_g__Candidatus_Saccharimonas	0.718	-0.280927	0.541016	-0.135342	0.268061	0.220454
s__uncultured_bacterium_g__Leptotrichia	0.72	-0.0967952	0.541016	-0.0821813	0.584164	0.546191
s__Wolinella_sp.	0.722	0.274955	0.550781	0.148044	0.0153044	0.0187276
s__Actinomyces_bouchesdurhonensis	0.726	0.492129	0.503906	0.127571	0.0112333	0.0162063
s__uncultured_bacterium_g__Fusobacterium	0.728	-0.320808	0.541992	-0.214612	0.125809	0.100526
s__Treponema_denticola	0.73	0.377808	0.505859	0.277925	0.158582	0.206355
s__Campylobacter_concisus	0.732	0.272215	0.482422	0.250306	0.563028	0.680155
s__Spirochaeta_sp._g__Sediminispirochaeta	0.732	0.115301	0.523438	0.0428253	0.00588231	0.00645493
s__un_f__Neisseriaceae	0.732	-0.180346	0.46875	-0.0515354	0.0114522	0.00998893
s__Porphyromonas_gingivalis	0.74	-0.0988779	0.544922	-0.0665249	0.455584	0.42534
s__un_g__Saccharimonadaceae	0.741	0.0323311	0.553711	0.0166786	0.0286791	0.0293517
s__un_g__Actinobacillus	0.742	-0.169397	0.556641	-0.0546859	0.0822615	0.0730374
s__Bacteroidales_oral	0.742	-0.211942	0.53125	-0.126877	0.0191932	0.0164343
s__uncultured_Actinomyces_g__Atopobium	0.746	-0.0661721	0.533203	-0.0287948	0.00216407	0.00202222
s__uncultured_eubacterium_g__Rikenellaceae_RC9_gut_group	0.749	-0.896544	0.496094	-0.238149	0.0101636	0.00499679
s__Peptostreptococcus_sp.	0.752	0.209981	0.538086	0.0889525	0.00498818	0.00592637
s__Desulfomicrobium_orale	0.752	-0.0648779	0.535156	-0.0317273	0.0167951	0.0160126
s__un_g__Atopobium	0.753	-0.00812468	0.508789	-0.00578872	0.167204	0.16626
s__Prevotella_baroniae	0.757	0.0771191	0.509766	0.0434877	0.0160588	0.0169955
s__Mycobacterium_tuberculosis	0.757	-0.519424	0.479492	-0.244604	0.148086	0.10301
s__Prevotella_loescheii	0.76	0.0757509	0.517578	0.086146	0.270083	0.284697
s__un_g__Rikenellaceae_RC9_gut_group	0.764	-0.11544	0.470703	-0.0784749	0.000488705	0.000374225
s__Flavobacteriaceae_bacterium	0.774	0.116522	0.529297	0.0439239	0.0151536	0.0165124
s__Eubacterium_sp._g__Butyrivibrio	0.777	-0.157343	0.539062	-0.0659363	0.0271567	0.0242474
s__Streptococcus_gordonii	0.779	-0.247407	0.526367	-0.139469	0.109271	0.0918934
s__Prevotella_melaninogenica	0.78	0.00380942	0.542969	0.0031062	8.09958	8.121
s__uncultured_bacterium_g__Stomatobaculum	0.783	-0.702767	0.501953	-0.22784	0.00856431	0.00487624
s__Fusobacterium_canifelinum	0.784	-0.372541	0.482422	-0.0969755	0.017197	0.0130557
s__Treponema_putidum	0.789	0.0161658	0.449219	0.00614424	0.00449577	0.00455769
s__uncultured_Eubacteriaceae_g__Family_XIII_AD3011_group	0.789	-0.325955	0.494141	-0.161962	0.00165735	0.00111996
s__un_g__Family_XIII_UCG-001	0.79	-0.255313	0.481445	-0.103541	0.0035079	0.00277674
s__un_f__Pasteurellaceae	0.791	0.168996	0.520508	0.122101	1.88598	2.12049
s__uncultured_Flexistipes	0.803	0.125349	0.504883	0.0632375	0.0499426	0.0545668
s__Pseudopropionibacterium_propionicum	0.804	-0.161551	0.513672	-0.0823923	0.0108185	0.0095665
s__Leptotrichia_shahii	0.804	-0.318285	0.489258	-0.093054	0.0360743	0.0287344
s__Prevotella_buccae	0.805	-0.0552523	0.533203	-0.0254129	0.0174717	0.0167776
s__Prevotella_sp._g__Prevotellaceae	0.809	-0.31133	0.492188	-0.178834	0.00101034	0.000620128
s__Bacteroidales_genomosp._g__Lentimicrobium	0.81	0.405932	0.501953	0.189273	0.0248358	0.033231
s__un_g__Lautropia	0.812	0.10525	0.53125	0.0574165	0.528802	0.568898
s__un_g__Capnocytophaga	0.815	0.0787945	0.482422	0.0491058	0.113886	0.120335
s__un_o__Omnitrophales	0.817	-0.254117	0.496094	-0.0795921	0.00892127	0.00731899
s__Shuttleworthia_satelles	0.821	-0.0767374	0.541016	-0.0294949	0.00646599	0.00607925
s__un_g__Fretibacterium	0.821	-0.205073	0.550781	-0.160782	0.0625923	0.0541659
s__un_g__Staphylococcus	0.826	0.0776394	0.552734	0.0171075	0.0377941	0.039939
s__unidentified_g__Campylobacter	0.826	-0.000272464	0.533203	-9.75957e-05	0.0714172	0.0714035
s__Porphyromonas_endodontalis	0.827	0.0660988	0.494141	0.0423742	0.384844	0.402933
s__Porphyromonas_catoniae	0.829	0.0213728	0.512695	0.0160528	0.16559	0.168077
s__Streptococcus_lactarius	0.83	0.174807	0.507812	0.0582008	0.0466342	0.0527701
s__Lancefieldella_rimae	0.836	0.160304	0.494141	0.104565	0.0151015	0.0169938
s__uncultured_organism_g__Selenomonas	0.84	0.284147	0.511719	0.11963	0.00579024	0.0072684
s__Haemophilus_sp.	0.84	0.1884	0.568359	0.110777	0.483017	0.550537
s__Actinomyces_massiliensis	0.85	0.138701	0.515625	0.0667869	0.000700016	0.000871571
s__Lachnospiraceae_bacterium_g__Roseburia	0.858	-0.132142	0.482422	-0.0591601	0.0122778	0.0111156
s__Prevotella_oralis	0.861	0.424103	0.493164	0.139534	0.00408027	0.00581639
s__uncultured_bacterium_g__Veillonella	0.861	-0.0654458	0.523438	-0.0209965	0.024898	0.0237494
s__uncultured_bacterium_g__Catonella	0.862	-0.229239	0.492188	-0.146051	0.115188	0.0981179
s__uncultured_Haemophilus_g__Actinobacillus	0.866	0.00692593	0.474609	0.00177507	0.0164501	0.0165341
s__uncultured_bacterium_g__TM7a	0.868	-0.441795	0.503906	-0.177486	0.0111227	0.00792494
s__Rothia_mucilaginosa	0.872	-0.257986	0.515625	-0.125139	0.861007	0.719857
s__Peptostreptococcaceae_bacterium_g__uncultured	0.876	0.155804	0.516602	0.066063	0.00508551	0.00577951
s__TM7_phylum_g__Saccharimonadales	0.876	-0.197574	0.515625	-0.0903767	0.309054	0.269372
s__unidentified_g__Christensenellaceae_R-7_group	0.877	-0.62762	0.509766	-0.21786	0.00150556	0.000621705
s__Eubacterium_sp._g__Family_XIII_UCG-001	0.879	-0.2835	0.488281	-0.130174	0.00339866	0.00261392
s__Treponema_sp.	0.881	0.263527	0.498047	0.159008	0.147227	0.176933
s__un_f__Selenomonadaceae	0.883	-0.071014	0.507812	-0.0476603	0.134218	0.127724
s__Pauljensenia_hongkongensis	0.886	0.115712	0.515625	0.0585981	0.000625798	0.000761567
s__un_g__Bergeyella	0.888	-0.337536	0.505859	-0.121583	0.0219758	0.0171828
s__uncultured_bacterium_g__uncultured_g__uncultured_f__Anaerovoracaceae	0.89	0.170578	0.505859	0.103648	0.0130692	0.0148351
s__Catonella_sp._g__Catonella	0.894	0.205486	0.522461	0.0997879	0.0232969	0.0270162
s__Eubacterium_sp._g__Shuttleworthia	0.901	-0.0299442	0.484375	-0.010807	0.00182962	0.0017715
s__uncultured_proteobacterium	0.902	0.121043	0.482422	0.0455704	0.00776543	0.00853259
s__un_g__Neisseria	0.909	0.230483	0.585938	0.168056	5.86806	6.88475
s__Fusobacterium_hwasookii	0.912	-0.294241	0.507812	-0.114797	0.0598412	0.0486161
s__Capnocytophaga_sputigena	0.913	0.022629	0.503906	0.0166899	0.0905479	0.0919952
s__un_g__[Eubacterium]_yurii_group	0.914	-0.214168	0.521484	-0.069236	0.00446792	0.00371359
s__uncultured_Prevotella_g__uncultured	0.914	-0.27129	0.523438	-0.0930984	0.0101987	0.00827899
s__Olsenella_sp._g__Atopobium	0.919	0.055522	0.513672	0.0253171	0.000839469	0.000911641
s__un_o__Lactobacillales	0.92	0.199321	0.498047	0.145591	0.432553	0.496787
s__Haemophilus_parahaemolyticus	0.924	0.149514	0.513672	0.0345044	0.0169126	0.0188686
s__un_g__Mobiluncus	0.924	-0.141583	0.509766	-0.0598577	0.00110791	0.000910874
s__Streptococcus_constellatus	0.925	0.0400981	0.512695	0.0129988	0.115433	0.118714
s__Solobacterium_moorei	0.928	0.0656814	0.496094	0.0427553	0.213367	0.223352
s__Fusobacterium_nucleatum	0.931	-0.00842755	0.507812	-0.00330532	0.0279484	0.0277798
s__uncultured_bacterium_g__TM7x	0.937	-0.0455626	0.508789	-0.0278079	0.447709	0.43376
s__Aggregatibacter_aphrophilus	0.944	0.181874	0.492188	0.0585444	0.165967	0.1884
s__Eubacterium_sp._g__Oribacterium	0.945	-0.114365	0.509766	-0.0875965	0.190193	0.175622
s__un_g__Campylobacter	0.946	0.0892482	0.499023	0.0399585	0.0987923	0.105161
s__uncultured_Alloprevotella	0.947	-0.0854142	0.492188	-0.0485233	0.0638685	0.0601394
s__un_c__Bacilli	0.958	0.147269	0.50293	0.0930329	0.0451386	0.0500972
s__Leptotrichia_hofstadii	0.964	0.13871	0.496094	0.0964876	0.117901	0.1299
s__Staphylococcus_hominis	0.965	-0.240326	0.498047	-0.065802	0.00394372	0.00318513
s__Clostridiales_bacterium_g__Clostridia_vadinBB60_group	0.966	-0.0662213	0.523438	-0.0433959	0.151882	0.145023
s__un_g__Eikenella	0.966	-0.145532	0.493164	-0.072422	0.0325891	0.0293661
s__un_g__Porphyromonas	0.967	0.0513002	0.494141	0.0495753	1.44813	1.50059
s__uncultured_bacterium_g__Abiotrophia	0.968	0.348238	0.475586	0.183188	0.305943	0.38974
s__Treponema_parvum	0.968	-0.0475673	0.511719	-0.0408917	0.000360137	0.000316023
s__Pyramidobacter_piscolens	0.968	-0.177572	0.519531	-0.0897941	0.00156816	0.00127074
s__Prevotella_maculosa	0.982	-0.182649	0.507812	-0.111053	0.031996	0.0280722
s__Treponema_medium	0.987	-0.0676919	0.517578	-0.0418565	0.0953296	0.0909141
s__Simonsiella_muelleri	0.99	-0.373013	0.519531	-0.125315	0.00748791	0.00555409
s__Gemella_sanguinis	0.994	0.0561018	0.510742	0.0415637	0.210684	0.219078
s__un_o__Oscillospirales	0.995	-0.344407	0.508789	-0.120382	0.00235734	0.00164435
s__un_f__Leptotrichiaceae	0.996	0.103396	0.516602	0.0416332	0.844524	0.907345
s__un_g__Fusobacterium	0.997	0.0642684	0.521484	0.0618611	0.801269	0.837816
s__Kingella_denitrificans	0.997	-0.11847	0.535156	-0.0816088	0.0925802	0.0852028
s__Dialister_pneumosintes	0.998	-0.158792	0.515625	-0.120212	0.0539207	0.0481966
s__uncultured_bacterium_g__Parvimonas	1	0.0918728	0.490234	0.0336146	0.00272586	0.00297085
s__TM7_bacterium	1	0.0684768	0.515625	0.0250788	0.00158705	0.00171281
s__Treponema_pectinovorum	1	0.0565566	0.493164	0.0348957	0.00114551	0.00123129
s__un_f__Saccharimonadaceae	1	-0.186243	0.496094	-0.0751248	0.00150681	0.00120321
s__un_g__Pseudopropionibacterium	1	-0.251697	0.511719	-0.0914161	0.00139595	0.00101238

## Sheet: Placenta Microbiome at Delivery
Species	P.Value	log2FC	AUC	Effect_Size	Term_D	PTB_D
s__Prevotella_jejuni	0.006	-1.48966	0.780992	-0.827681	0.773734	0.275517
s__uncultured_bacterium_g__Candidatus_Saccharimonas	0.009	-2.46189	0.735537	-0.820188	0.0824984	0.014966
s__Treponema_sp.	0.019	-12.7138	0.272727	-0.99602	0.0671697	0
s__Prevotella_melaninogenica	0.02	-0.84516	0.700413	-0.561751	1.87786	1.0453
s__Capnocytophaga_gingivalis	0.028	-2.13057	0.710744	-0.691217	0.0715899	0.0163411
s__Prevotella_nanceiensis	0.03	-1.37278	0.710744	-0.726642	0.433313	0.167316
s__Campylobacter_concisus	0.031	-1.27538	0.692149	-0.733505	0.261893	0.108186
s__un_g__Ureaplasma	0.032	3.51571	0.603306	0.84564	0.00372099	0.0426635
s__un_g__Escherichia-Shigella	0.033	-2.74686	0.710744	-0.756435	0.123993	0.0184633
s__un_g__Megasphaera	0.034	-1.90341	0.690083	-0.680438	0.147091	0.0393116
s__un_c__Bacilli	0.041	1.13045	0.799587	1.29022	0.278256	0.609189
s__un_f__Pasteurellaceae	0.043	-0.921117	0.706612	-0.584885	5.42801	2.86653
s__un_g__Prevotella	0.045	-0.522413	0.644628	-0.33907	2.12994	1.48287
s__Prevotella_salivae	0.046	-1.01337	0.681818	-0.584556	0.336708	0.166796
s__Ureaplasma_urealyticum	0.049	1.71731	0.628099	0.731144	0.00819388	0.0269661
s__un_f__Prevotellaceae	0.052	-0.991833	0.669421	-0.506042	0.264775	0.133134
s__Mycobacterium_tuberculosis	0.053	1.7413	0.595041	0.486897	0.00924172	0.030922
s__Eubacterium_sulci	0.053	-1.8112	0.663223	-0.575882	0.0362181	0.0103133
s__Prevotella_histicola	0.056	-1.09666	0.690083	-0.617513	0.342449	0.160123
s__Neisseria_macacae	0.057	-1.93438	0.679752	-0.745552	0.143647	0.0375753
s__Prevotella_scopos	0.058	-1.25278	0.694215	-0.68587	0.243786	0.102296
s__Prevotella_intermedia	0.061	-1.41324	0.68595	-0.753418	0.354435	0.133072
s__un_g__Clostridia_UCG-014	0.062	-1.69016	0.68595	-0.703967	0.0513537	0.0159073
s__Moryella_sp.	0.07	2.3665	0.607438	0.659332	0.000519215	0.0027191
s__un_g__Catonella	0.07	-1.4486	0.681818	-0.639675	0.191045	0.0699883
s__Corynebacterium_diphtheriae	0.074	-1.64686	0.347107	-0.464559	0.0266043	0.00848888
s__un_g__Alloprevotella	0.076	-0.969306	0.679752	-0.57983	2.78584	1.42287
s__TM7_phylum_g__Saccharimonadales	0.077	-2.46206	0.338843	-0.620424	0.0702063	0.0127333
s__Prevotella_oris	0.079	-1.30938	0.652893	-0.619351	0.179187	0.072295
s__Capnocytophaga_leadbetteri	0.082	-1.82433	0.671488	-0.654381	0.112021	0.0316245
s__un_c__Actinobacteria	0.084	-1.30949	0.702479	-0.591763	0.142526	0.057498
s__Prevotella_multiformis	0.091	-1.20569	0.661157	-0.530571	0.112661	0.0488399
s__un_f__Leptotrichiaceae	0.092	-0.863872	0.659091	-0.456281	0.454079	0.249501
s__uncultured_Peptostreptococcus	0.097	-1.81725	0.347107	-0.586149	0.0187224	0.00530555
s__Prevotella_heparinolytica	0.1	-2.79361	0.376033	-0.579553	0.0368461	0.00530555
s__un_p__Firmicutes	0.101	-1.00891	0.667355	-0.404276	0.142125	0.0706199
s__uncultured_organism_g__Peptostreptococcus	0.104	-1.25002	0.338843	-0.420516	0.0353755	0.0148676
s__Bacteroides_fragilis	0.104	-10.4499	0.363636	-0.550525	0.0139778	0
s__un_g__Absconditabacteriales_(SR1)	0.108	-3.72448	0.376033	-0.648715	0.0398256	0.00300364
s__un_g__Capnocytophaga	0.109	-1.5673	0.669421	-0.681209	0.168563	0.0568733
s__uncultured_Alloprevotella	0.11	-2.36481	0.359504	-0.639187	0.0251833	0.00488111
s__un_g__Corynebacterium	0.113	0.671699	0.644628	0.489251	0.0734919	0.117075
s__un_g__Enhydrobacter	0.113	-10.2631	0.340909	-0.6804	0.0122789	0
s__un_g__uncultured_g__uncultured_f__Leptotrichiaceae	0.115	-1.83164	0.35124	-0.566958	0.148389	0.0416818
s__un_g__Atopobium	0.119	0.00565393	0.493802	0.00479316	0.106265	0.106682
s__uncultured_bacterium_g__Bergeyella	0.124	-0.6012	0.652893	-0.352144	0.4746	0.312856
s__Phocaeicola_abscessus	0.125	-10.1445	0.363636	-0.712028	0.0113086	0
s__Spirochaeta_sp._g__Sphaerochaeta	0.129	-9.85583	0.386364	-0.615089	0.00925615	0
s__Campylobacter_gracilis	0.131	-2.10514	0.355372	-0.616602	0.0255988	0.00594222
s__Prevotella_shahii	0.135	-0.881452	0.64876	-0.481717	0.160287	0.0870027
s__un_g__Cutibacterium	0.136	0.252302	0.454545	0.246924	0.358165	0.426615
s__Dialister_pneumosintes	0.139	-2.34933	0.380165	-0.579409	0.0161974	0.0031705
s__un_g__Porphyromonas	0.14	-0.54422	0.603306	-0.358185	1.92314	1.31881
s__un_g__Parabacteroides	0.15	-9.44616	0.386364	-0.622246	0.00696552	0
s__Veillonella_tobetsuensis	0.154	-1.03939	0.64876	-0.543677	0.195267	0.0949991
s__Wolinella_sp.	0.154	-10.0925	0.386364	-0.617197	0.0109078	0
s__Streptococcus_gordonii	0.156	0.171931	0.566116	0.0866165	0.0605712	0.0682387
s__un_g__Fusobacterium	0.156	-0.582626	0.61157	-0.387003	0.865617	0.57801
s__Filifactor_alocis	0.156	-2.26604	0.384298	-0.583384	0.0338025	0.00701959
s__uncultured_proteobacterium	0.16	-2.91935	0.396694	-0.600208	0.00890225	0.00116808
s__Lactobacillus_iners	0.162	0.666691	0.64876	0.497287	8.30291	13.1803
s__Streptococcus_pasteurianus	0.162	-9.66594	0.386364	-0.570998	0.00811338	0
s__Prevotella_bivia	0.163	0.192063	0.572314	0.128181	0.0258247	0.0295034
s__Synergistales_bacterium	0.163	-11.2578	0.386364	-0.580197	0.0244762	0
s__un_g__Micrococcus	0.164	-0.229541	0.588843	-0.14449	0.167439	0.142809
s__Actinomyces_graevenitzii	0.164	-11.7996	0.386364	-0.607376	0.0356375	0
s__Prevotella_oulorum	0.165	-2.6412	0.396694	-0.570571	0.0357989	0.00573
s__un_g__Aggregatibacter	0.166	-11.7869	0.386364	-0.601107	0.0353258	0
s__Prevotella_pleuritidis	0.172	-1.00885	0.380165	-0.420385	0.0431024	0.0214144
s__Campylobacter_rectus	0.172	-1.17612	0.371901	-0.445326	0.0625753	0.0276864
s__Clostridiales_bacterium_g__Clostridia_UCG-014	0.174	-0.737363	0.632231	-0.327583	0.0637304	0.0382237
s__uncultured_bacterium_g__Streptobacillus	0.175	-9.60807	0.386364	-0.524658	0.00779398	0
s__Prevotella_saccharolytica	0.182	-1.33333	0.386364	-0.443594	0.0250801	0.00994706
s__un_f__Neisseriaceae	0.184	-1.91282	0.392562	-0.441683	0.0534359	0.0141838
s__un_o__Saccharimonadales	0.192	-11.6573	0.386364	-0.467694	0.0322896	0
s__Lactobacillus_crispatus	0.193	0.589735	0.528926	0.431733	31.1495	46.879
s__un_g__Bacteroides	0.206	-2.28943	0.671488	-0.632222	0.0881203	0.0180177
s__un_f__Moraxellaceae	0.209	0.342807	0.607438	0.169671	0.0315238	0.0399819
s__Campylobacter_showae	0.214	-1.64816	0.392562	-0.522162	0.0209323	0.00667157
s__un_g__Staphylococcus	0.219	-0.322167	0.504132	-0.213666	0.0963093	0.0770327
s__unidentified_g__Campylobacter	0.223	-2.04953	0.411157	-0.50772	0.0263947	0.00636838
s__un_g__F082	0.224	-2.16694	0.421488	-0.460743	0.0187688	0.00417172
s__un_g__Burkholderia-Caballeronia-Paraburkholderia	0.23	-0.268389	0.632231	-0.150953	0.527504	0.437957
s__Murdochiella_sp.	0.231	0.510195	0.607438	0.288594	0.0131864	0.0187849
s__Alloprevotella_tannerae	0.231	-0.520445	0.597107	-0.333341	0.538874	0.375677
s__un_f__Selenomonadaceae	0.231	-0.579886	0.615702	-0.296985	0.143054	0.0957024
s__Candidatus_Saccharibacteria_g__Saccharimonadales	0.231	-1.43449	0.38843	-0.391923	0.0260935	0.00964774
s__Eggerthia_catenaformis	0.236	-2.34603	0.421488	-0.484786	0.00852485	0.00166869
s__Leptotrichia_sp._g__Leptotrichia	0.238	-1.37796	0.646694	-0.69208	0.164657	0.0633478
s__Treponema_vincentii	0.243	-1.04267	0.390496	-0.34433	0.0712789	0.0345956
s__un_g__Mycoplasma	0.245	-0.586481	0.628099	-0.282328	0.0706254	0.0470307
s__un_g__Aeromonas	0.245	-8.92644	0.409091	-0.44572	0.00485547	0
s__Porphyromonas-like_sp.	0.246	-1.66096	0.392562	-0.431584	0.0237673	0.00750909
s__un_g__Lentimicrobium	0.247	-10.3676	0.409091	-0.52782	0.0132021	0
s__Peptoanaerobacter_stomatis	0.249	-9.64872	0.409091	-0.524891	0.00801701	0
s__Treponema_socranskii	0.25	-8.513	0.409091	-0.424917	0.00364314	0
s__Capnocytophaga_ochracea	0.253	-9.97141	0.409091	-0.535425	0.0100291	0
s__Actinomyces_massiliensis	0.254	-9.24385	0.409091	-0.537315	0.00605284	0
s__un_g__Veillonella	0.255	-0.6669	0.582645	-0.452723	3.29145	2.07315
s__Tannerella_forsythia	0.26	-9.90758	0.409091	-0.493216	0.00959461	0
s__un_g__Gardnerella	0.262	2.10221	0.588843	0.676755	0.014284	0.0613636
s__un_g__Cardiobacterium	0.265	-0.153563	0.52686	-0.0721198	0.0213773	0.0192177
s__SR1_bacterium	0.269	-0.871994	0.615702	-0.537138	0.804125	0.439362
s__Fretibacterium_fastidiosum	0.269	-10.1839	0.409091	-0.524441	0.0116219	0
s__uncultured_bacterium_g__[Eubacterium]_yurii_group	0.272	-8.86074	0.409091	-0.54904	0.00463888	0
s__un_f__Rhodobacteraceae	0.273	1.46053	0.605372	0.354352	0.00500417	0.0137894
s__Porphyromonas_gingivalis	0.275	-0.579073	0.605372	-0.34185	0.417128	0.27922
s__un_g__Treponema	0.281	-0.74837	0.613636	-0.435064	0.523869	0.311842
s__uncultured_bacterium_g__uncultured_g__uncultured_f__Neisseriaceae	0.283	-1.85225	0.429752	-0.370849	0.0107537	0.00297111
s__un_g__Mogibacterium	0.284	-1.14788	0.38843	-0.425608	0.0612388	0.0276308
s__Bacteroidales_oral	0.284	-9.41859	0.409091	-0.538594	0.00683351	0
s__Pseudopropionibacterium_propionicum	0.287	-9.60271	0.409091	-0.537647	0.00776507	0
s__un_f__Enterobacteriaceae	0.289	-0.189498	0.623967	-0.0684491	0.0354727	0.0311051
s__Rothia_dentocariosa	0.291	0.121153	0.53719	0.0606397	0.382828	0.416366
s__un_g__Fretibacterium	0.292	-0.36046	0.619835	-0.164851	0.117836	0.091782
s__Bacteroidales_genomosp.	0.295	-1.02958	0.409091	-0.362331	0.0241896	0.0118442
s__un_g__Lachnoanaerobaculum	0.302	-1.50886	0.423554	-0.381133	0.0235775	0.00827838
s__un_f__Veillonellaceae	0.303	0.748085	0.458678	0.452451	0.0267016	0.0448538
s__un_g__Thermomonas	0.314	-1.33111	0.367769	-0.45206	0.0104944	0.00416511
s__Prevotella_buccalis	0.324	0.212057	0.545455	0.125239	0.0717066	0.0830621
s__Hydrogenophilus_hirschii	0.329	-0.0973987	0.60124	-0.0428512	0.0532223	0.0497471
s__un_o__Bacteroidales	0.331	-0.224689	0.578512	-0.11328	0.0484134	0.0414298
s__Aggregatibacter_aphrophilus	0.331	-0.579687	0.376033	-0.171151	0.0586414	0.0392341
s__un_g__Clostridium_sensu_stricto_1	0.336	-1.0839	0.404959	-0.344736	0.0430583	0.0203075
s__Anaerococcus_mediterraneensis	0.341	0.809114	0.545455	0.308058	0.00762827	0.0133733
s__Leptotrichia_wadei	0.342	-0.835419	0.613636	-0.467285	0.197091	0.110449
s__un_g__Bergeyella	0.346	0.803196	0.541322	0.186362	0.00563439	0.00983925
s__Tannerella_sp.	0.348	-4.29434	0.402893	-0.617265	0.0207358	0.00104732
s__Treponema_denticola	0.355	-0.8008	0.431818	-0.26408	0.0319184	0.0183179
s__Actinomyces_dentalis	0.356	1.59924	0.549587	0.416023	0.00198765	0.00604257
s__human_gut_g__Clostridium_sensu_stricto_1	0.363	0.224989	0.541322	0.0524519	0.00155486	0.00181895
s__un_g__Sutterella	0.365	-0.347958	0.599174	-0.163542	0.107502	0.0844614
s__Solobacterium_moorei	0.375	-0.998696	0.615702	-0.462217	0.0619378	0.0309919
s__un_g__Methylobacterium-Methylorubrum	0.377	1.20725	0.586777	0.346081	0.00270324	0.00625481
s__Leptotrichia_sp._g__uncultured	0.378	-1.26937	0.419421	-0.398551	0.0563431	0.0233676
s__un_g__Chloroplast	0.39	-1.66852	0.710744	-0.828772	0.0447029	0.0140556
s__uncultured_Moraxellaceae	0.391	-0.655758	0.409091	-0.294083	0.0522517	0.0331627
s__Prevotella_veroralis	0.391	-0.749371	0.421488	-0.207353	0.0307174	0.0182686
s__Prevotella_denticola	0.393	-0.414649	0.570248	-0.203751	0.113281	0.0849809
s__Capnocytophaga_sputigena	0.398	1.54701	0.535124	0.44461	0.00785248	0.022965
s__Leptotrichia_shahii	0.398	-0.533835	0.421488	-0.142665	0.0208974	0.0144311
s__un_g__Neisseria	0.399	-0.727074	0.57438	-0.457903	3.48886	2.10771
s__un_g__Leptotrichia	0.4	-0.515891	0.599174	-0.298443	0.557414	0.38983
s__un_g__Paracoccus	0.407	-9.64451	0.409091	-0.551737	0.00799361	0
s__Treponema_maltophilum	0.429	-1.5918	0.450413	-0.336734	0.00756489	0.00250303
s__Prevotella_colorans	0.436	0.497099	0.580579	0.285741	0.0729044	0.102899
s__un_g__Rheinheimera	0.437	-0.654476	0.454545	-0.153249	0.00630955	0.00400485
s__un_g__Granulicatella	0.443	-0.257918	0.539256	-0.17702	0.825293	0.690186
s__Treponema_genomosp.	0.443	-0.592886	0.417355	-0.212068	0.0325494	0.0215774
s__un_c__Bacteroidia	0.452	-0.247324	0.438017	-0.0917754	0.023296	0.0196243
s__[Eubacterium]_nodatum	0.453	-1.93813	0.450413	-0.364598	0.00770178	0.00200242
s__un_g__Anaerococcus	0.466	0.441388	0.551653	0.235981	0.0131157	0.0178135
s__uncultured_bacterium_g__Gardnerella	0.471	1.10837	0.578512	0.566864	0.0387829	0.0836285
s__Bacteroides_vulgatus	0.471	-2.03857	0.475207	-0.299871	0.00874995	0.00212222
s__Prevotella_timonensis	0.481	1.22024	0.543388	0.488057	0.00966905	0.0225407
s__unidentified_marine_g__Tepidimonas	0.482	-2.86056	0.376033	-0.600555	0.0113362	0.00155221
s__Porphyromonas_uenonis	0.488	1.55343	0.549587	0.416653	0.00108788	0.00321245
s__un_g__Kingella	0.495	-1.7147	0.419421	-0.456229	0.0162547	0.00494531
s__un_g__Lactobacillus	0.504	0.521012	0.617769	0.336009	0.481275	0.690616
s__un_g__Bifidobacterium	0.504	-2.76756	0.404959	-0.486518	0.0143031	0.00209191
s__un_o__Corynebacteriales	0.505	0.329674	0.524793	0.161856	0.174878	0.219777
s__un_g__Fenollaria	0.536	0.93042	0.590909	0.3277	0.00385253	0.00735133
s__un_g__Lautropia	0.555	-0.413601	0.553719	-0.261093	0.462174	0.346974
s__un_g__Saccharimonadaceae	0.561	-1.01577	0.438017	-0.32519	0.030536	0.015097
s__Eubacterium_saphenum	0.569	-0.325961	0.442149	-0.134639	0.0207882	0.0165821
s__un_g__Ezakiella	0.57	0.659547	0.522727	0.190442	0.0011072	0.00175472
s__un_o__Lactobacillales	0.574	-0.384225	0.524793	-0.26154	0.625974	0.479613
s__Prevotella_corporis	0.577	0.347211	0.545455	0.213672	0.128711	0.163736
s__un_g__Tepidimonas	0.581	-1.50312	0.47314	-0.32552	0.00790556	0.00278253
s__un_g__Flavobacterium	0.589	-0.202744	0.442149	-0.0885498	0.0249587	0.0216852
s__Rothia_mucilaginosa	0.597	-0.518899	0.541322	-0.3376	0.673612	0.470113
s__Aggregatibacter_actinomycetemcomitans	0.605	-0.735389	0.464876	-0.222246	0.0262091	0.0157387
s__uncultured_Treponema	0.609	-0.418539	0.46281	-0.104659	0.0148362	0.0110976
s__un_g__Dialister	0.618	-1.32557	0.661157	-0.663753	0.0535973	0.0213788
s__un_g__F0058	0.624	-0.337025	0.46281	-0.0863062	0.0111484	0.00882377
s__un_o__Fusobacteriales	0.625	-0.504313	0.599174	-0.199006	0.0796928	0.0561802
s__un_g__Pseudomonas	0.625	-0.614958	0.619835	-0.304004	0.0848419	0.055394
s__Streptococcus_cristatus	0.626	0.0332253	0.475207	0.0152824	0.0541576	0.0554196
s__un_g__Brevundimonas	0.629	-2.63491	0.42562	-0.470787	0.00647959	0.00103479
s__Eubacterium_sp._g__Oribacterium	0.63	0.00291612	0.450413	0.00138756	0.141084	0.141369
s__Prevotella_dentalis	0.638	0.0231878	0.460744	0.00884474	0.0203161	0.0206454
s__un_f__Lachnospiraceae	0.645	0.758212	0.520661	0.363656	0.05849	0.0989366
s__un_g__Phascolarctobacterium	0.645	-0.586963	0.46281	-0.14752	0.00706835	0.00470236
s__TM7_phylum_g__Candidatus_Saccharimonas	0.652	-0.301733	0.539256	-0.103341	0.026323	0.0213534
s__un_g__Finegoldia	0.654	-0.264101	0.452479	-0.098313	0.0065925	0.00548802
s__un_f__Sphingomonadaceae	0.662	0.357837	0.5	0.0984649	0.00600531	0.00769864
s__un_g__Kocuria	0.665	-0.0104086	0.491736	-0.00431971	0.0270254	0.0268311
s__un_g__Rikenellaceae_RC9_gut_group	0.681	-0.333947	0.512397	-0.104456	0.0105934	0.00840234
s__un_g__Rothia	0.684	-0.137187	0.549587	-0.0820851	0.167961	0.152725
s__un_f__Rhizobiaceae	0.684	-1.52286	0.471074	-0.296368	0.00121962	0.000417901
s__un_g__Chryseobacterium	0.693	0.143063	0.504132	0.0456434	0.00210125	0.00232134
s__Parvimonas_micra	0.695	-0.807605	0.427686	-0.256802	0.0224558	0.0128254
s__Kingella_denitrificans	0.696	0.080328	0.411157	0.025989	0.100914	0.106692
s__un_g__Agathobacter	0.707	0.458426	0.483471	0.0998146	0.00499901	0.00687259
s__un_f__Comamonadaceae	0.708	0.088393	0.528926	0.0552256	0.146241	0.155482
s__Clostridium_paraputrificum	0.716	-0.279459	0.46281	-0.0707192	0.013464	0.0110912
s__Trichuris_trichiura	0.717	0.208713	0.466942	0.0563959	0.024416	0.0282181
s__Streptococcus_anginosus	0.723	0.674992	0.516529	0.239199	0.036563	0.058382
s__Atopobium_vaginae	0.725	0.578541	0.533058	0.210084	0.0076833	0.0114787
s__un_g__Haemophilus	0.747	0.314155	0.518595	0.0777617	0.0228944	0.0284666
s__un_g__Actinomyces	0.751	-0.292758	0.599174	-0.178549	0.51256	0.418422
s__un_o__Enterobacterales	0.753	-0.808942	0.431818	-0.26829	0.0164098	0.00936241
s__Streptococcus_sinensis	0.76	-3.19309	0.446281	-0.459447	0.0127062	0.00138041
s__un_f__Saccharimonadaceae	0.766	-2.19363	0.471074	-0.324974	0.00322559	0.000697303
s__[Bacteroides]_coagulans	0.77	-2.28977	0.471074	-0.333521	0.0029581	0.000597002
s__un_g__Defluviitaleaceae_UCG-011	0.778	-0.345383	0.477273	-0.107436	0.0114259	0.00899121
s__un_p__Proteobacteria	0.787	-0.489425	0.479339	-0.19992	0.0299816	0.0213533
s__un_g__Gemella	0.789	-1.39554	0.61157	-0.714773	0.435188	0.16541
s__Mogibacterium_timidum	0.795	-0.291976	0.483471	-0.0696175	0.0037189	0.0030357
s__un_c__Gammaproteobacteria	0.796	-0.360273	0.582645	-0.166718	0.0400461	0.0311944
s__Spirochaeta_sp._g__Sediminispirochaeta	0.798	-0.569371	0.475207	-0.130357	0.0052047	0.00350424
s__un_c__Alphaproteobacteria	0.813	0.360983	0.483471	0.140673	0.0237244	0.0304721
s__uncultured_bacterium_g__Abiotrophia	0.817	0.0500217	0.549587	0.0290295	0.207241	0.214553
s__Leptotrichia_buccalis	0.82	-0.110931	0.539256	-0.0509814	0.103231	0.0955899
s__un_g__Selenomonas	0.825	-0.492281	0.456612	-0.196013	0.0769812	0.054723
s__un_g__Acinetobacter	0.829	-0.0572378	0.545455	-0.0327099	0.103692	0.0996581
s__Campylobacter_ureolyticus	0.84	-0.90638	0.475207	-0.171818	0.0044442	0.00236641
s__un_g__Acholeplasma	0.846	-0.0884915	0.469008	-0.0369982	0.0444955	0.0418476
s__Neisseria_elongata	0.846	-0.408993	0.553719	-0.18227	0.0950474	0.0715824
s__Lachnoanaerobaculum_orale	0.855	-0.357563	0.5	-0.100466	0.0145325	0.0113402
s__un_o__Burkholderiales	0.878	0.61069	0.481405	0.166859	0.0148334	0.0226557
s__Prevotella_enoeca	0.88	-0.0847227	0.483471	-0.0196045	0.00886888	0.00836248
s__Gemella_morbillorum	0.887	-1.36461	0.623967	-0.608366	0.155756	0.0604802
s__Prevotella_copri	0.891	0.704	0.483471	0.144944	0.0173133	0.0282099
s__un_g__Parvimonas	0.891	-1.03469	0.464876	-0.284438	0.0151993	0.00741398
s__un_g__Actinobacillus	0.897	-1.2539	0.654959	-0.618187	0.151717	0.0636108
s__TM7_phylum_g__Saccharimonadaceae	0.903	-0.523716	0.454545	-0.159737	0.0293574	0.0204173
s__unidentified_g__Acholeplasma	0.906	-0.223018	0.479339	-0.0515491	0.0106528	0.00912555
s__un_g__Streptococcus	0.922	-0.49846	0.541322	-0.326394	17.2388	12.2027
s__uncultured_bacterium_g__Saccharimonadaceae	0.925	-0.38029	0.487603	-0.147171	0.038972	0.0299392
s__un_g__Alysiella	0.927	0.237795	0.442149	0.0587593	0.0238943	0.0281777
s__Clostridiales_bacterium_g__Clostridia_vadinBB60_group	0.944	0.193956	0.520661	0.0967501	0.0645719	0.073865
s__uncultured_Peptococcus	0.954	-0.64994	0.46281	-0.219711	0.0169557	0.0108023
s__candidate_division	0.959	-1.36757	0.5	-0.329948	0.0147828	0.00572286
s__Prevotella_loescheii	0.99	0.474015	0.479339	0.183242	0.0603123	0.0837758
s__un_c__Clostridia	0.993	-1.91787	0.617769	-0.607864	0.021203	0.00560392
s__un_f__Micrococcaceae	0.998	-0.0234972	0.46281	-0.00923528	0.0180379	0.0177464
s__un_g__Lawsonella	1	0.595548	0.483471	0.125597	0.00458915	0.00693952
s__un_f__Peptostreptococcaceae	1	0.286846	0.483471	0.0680398	0.00546295	0.00666684
s__un_f__Alteromonadaceae	1	-1.42383	0.471074	-0.27991	0.00264243	0.000978616
s__Eubacterium_sp._g__uncultured	1	-1.71304	0.42562	-0.413482	0.00972067	0.00295801
